# Supplementary material for: Striking lineage diversity of severe acute respiratory syndrome coronavirus 2 from non-human sources
Source: One Health. 2021 Dec 16;14:100363. doi: 10.1016/j.onehlt.2021.100363 (PMC8673956; doi:10.1016/j.onehlt.2021.100363)
Supplement: Supplementary File 1 [file mmc3.xlsx]

## Sheet: Hoja1
Etiquetas de fila	Cuenta de Cat lineage
A	5
A.1	5
A.2	1
A.2.5	11
Alpha	466
AW.1	5
AZ.2	2
B	21
B.1	345
B.1.1	103
B.1.1.1	2
B.1.1.10	1
B.1.1.135	1
B.1.1.141	1
B.1.1.170	3
B.1.1.186	1
B.1.1.214	2
B.1.1.219	7
B.1.1.221	1
B.1.1.222	4
B.1.1.225	1
B.1.1.232	1
B.1.1.254	2
B.1.1.294	5
B.1.1.298	458
B.1.1.312	1
B.1.1.317	6
B.1.1.33	3
B.1.1.348	2
B.1.1.362	1
B.1.1.372	2
B.1.1.39	1
B.1.1.409	1
B.1.1.424	1
B.1.1.464	8
B.1.1.486	2
B.1.1.5	1
B.1.1.507	1
B.1.1.519	2
B.1.1.59	1
B.1.1.70	1
B.1.110.3	1
B.1.111	1
B.1.119	1
B.1.149	1
B.1.157	1
B.1.160	30
B.1.160.16	1
B.1.160.29	1
B.1.177	26
B.1.177.18	1
B.1.177.21	3
B.1.177.43	3
B.1.177.50	1
B.1.177.60	26
B.1.177.7	4
B.1.177.73	6
B.1.177.77	1
B.1.177.81	2
B.1.177.86	2
B.1.177.87	4
B.1.2	92
B.1.214	2
B.1.22	62
B.1.221	2
B.1.222	2
B.1.232	5
B.1.234	14
B.1.235	1
B.1.240	3
B.1.243	3
B.1.258	17
B.1.258.11	2
B.1.258.17	6
B.1.258.9	2
B.1.260	1
B.1.264	1
B.1.311	15
B.1.340	1
B.1.343	3
B.1.36	4
B.1.36.31	2
B.1.36.35	1
B.1.369	1
B.1.375	2
B.1.396	1
B.1.427	4
B.1.429	38
B.1.452	1
B.1.473	1
B.1.499	3
B.1.509	4
B.1.526	3
B.1.533	1
B.1.536	11
B.1.554	1
B.1.561	6
B.1.564	3
B.1.571	1
B.1.575	1
B.1.576	5
B.1.577	4
B.1.582	2
B.1.595	5
B.1.596	11
B.1.602	3
B.1.609	5
B.1.623	2
B.1.628	5
B.1.634	2
B.1.637	2
B.1.8	200
B.11	41
B.23	1
B.40	4
B.55	1
Beta	6
C.36.3	1
Delta	1105
Gamma	7
Lambda	3
Mu	5
N.1	1
N.4	1
None	236
Q.1	5
Q.3	4
Q.4	1
Total general	3595

## Sheet: Hoja2
Etiquetas de fila	Cuenta de Cat lineage	Other lineages B
Delta	1105
Alpha	466
B.1.1.298	458
B.1	345
None	236
B.1.8	200
B.1.1	103
B.1.2	92
B.1.22	62
B.11	41
B.1.429	38
B.1.160	30
B.1.177	26	1
B.1.177.60	26	1
B	21	1
B.1.258	17	1
B.1.311	15	1
B.1.234	14	1
A.2.5	11	Lineages A
B.1.536	11	1
B.1.596	11	1
B.1.1.464	8	1
B.1.1.219	7	1
Gamma	7
B.1.1.317	6	1
B.1.177.73	6	1
B.1.258.17	6	1
B.1.561	6	1
Beta	6
A	5	Lineages A
A.1	5	Lineages A
AW.1	5	Lineages A
B.1.1.294	5	1
B.1.232	5	1
B.1.576	5	1
B.1.595	5	1
B.1.609	5	1
B.1.628	5	1
Mu	5
Q.1	5	Lineages Q
B.1.1.222	4	1
B.1.177.7	4	1
B.1.177.87	4	1
B.1.36	4	1
B.1.427	4	1
B.1.509	4	1
B.1.577	4	1
B.40	4	1
Q.3	4	Lineages Q
B.1.1.170	3	1
B.1.1.33	3	1
B.1.177.21	3	1
B.1.177.43	3	1
B.1.240	3	1
B.1.243	3	1
B.1.343	3	1
B.1.499	3	1
B.1.526	3	1
B.1.564	3	1
B.1.602	3	1
Lambda	3
AZ.2	2	Lineages A
B.1.1.1	2	1
B.1.1.214	2	1
B.1.1.254	2	1
B.1.1.348	2	1
B.1.1.372	2	1
B.1.1.486	2	1
B.1.1.519	2	1
B.1.177.81	2	1
B.1.177.86	2	1
B.1.214	2	1
B.1.221	2	1
B.1.222	2	1
B.1.258.11	2	1
B.1.258.9	2	1
B.1.36.31	2	1
B.1.375	2	1
B.1.582	2	1
B.1.623	2	1
B.1.634	2	1
B.1.637	2	1
A.2	1	Lineages A
B.1.1.10	1	1
B.1.1.135	1	1
B.1.1.141	1	1
B.1.1.186	1	1
B.1.1.221	1	1
B.1.1.225	1	1
B.1.1.232	1	1
B.1.1.312	1	1
B.1.1.362	1	1
B.1.1.39	1	1
B.1.1.409	1	1
B.1.1.424	1	1
B.1.1.5	1	1
B.1.1.507	1	1
B.1.1.59	1	1
B.1.1.70	1	1
B.1.110.3	1	1
B.1.111	1	1
B.1.119	1	1
B.1.149	1	1
B.1.157	1	1
B.1.160.16	1	1
B.1.160.29	1	1
B.1.177.18	1	1
B.1.177.50	1	1
B.1.177.77	1	1
B.1.235	1	1
B.1.260	1	1
B.1.264	1	1
B.1.340	1	1
B.1.36.35	1	1
B.1.369	1	1
B.1.396	1	1
B.1.452	1	1
B.1.473	1	1
B.1.533	1	1
B.1.554	1	1
B.1.571	1	1
B.1.575	1	1
B.23	1	1
B.55	1	1
C.36.3	1
N.1	1
N.4	1
Q.4	1	Lineages Q
Total general	3595

## Sheet: MD
Genome name	Collection date	Location	Host	Gender	Patient age	Patient status	Specimen	Additional host information	Lineage	Clade
hCoV-19/otter/USA/GA-21-011485-003/2021|EPI_ISL_3152719|2021-04-16	2021-04-16	North America / USA / Georgia	Aonyx cinereus	Female	15	Alive	Nasal swab	Asian small-clawed otter	B.1.1.7	GR
hCoV-19/otter/USA/GA-21-011485-005/2021|EPI_ISL_3152720|2021-04-16	2021-04-16	North America / USA / Georgia	Aonyx cinereus	Female	15	Alive	Nasal swab	Asian small-clawed otter	B.1.1.7	GR
hCoV-19/otter/USA/GA-21-011485-007/2021|EPI_ISL_3152721|2021-04-16	2021-04-16	North America / USA / Georgia	Aonyx cinereus	Female	16	Alive	Nasal swab	Asian small-clawed otter	B.1.1.7	GR
hCoV-19/otter/USA/GA-21-011485-009/2021|EPI_ISL_3152722|2021-04-16	2021-04-16	North America / USA / Georgia	Aonyx cinereus	Male	18	Alive	Nasal swab	Asian small-clawed otter	B.1.1.7	GR
hCoV-19/otter/USA/GA-21-011485-011/2021|EPI_ISL_3152723|2021-04-16	2021-04-16	North America / USA / Georgia	Aonyx cinereus	Male	18	Alive	Nasal swab	Asian small-clawed otter	B.1.1.7	GR
hCoV-19/otter/USA/FL-21-025190-001/2021|EPI_ISL_5850338|2021-08-24	2021-08-24	North America / USA / Florida	Aonyx cinereus	Female	9	alive	endotracheal swab	Asian small-clawed otter	B.1.617.2	GK
hCoV-19/otter/USA/FL-21-025190-002/2021|EPI_ISL_5850339|2021-08-24	2021-08-24	North America / USA / Florida	Aonyx cinereus	Male	9	alive	endotracheal swab	Asian small-clawed otter	B.1.617.2	GK
hCoV-19/otter/USA/FL-21-025190-003/2021|EPI_ISL_5850340|2021-08-24	2021-08-24	North America / USA / Florida	Aonyx cinereus	Male	9	alive	oropharyngeal swab	Asian small-clawed otter	B.1.617.2	GK
hCoV-19/binturong/USA/IL-21-029528-001/2021|EPI_ISL_5899809|2021-09-30	2021-09-30	North America / USA / Illinois	Arctictis binturong	Male	unknown	alive	nasal swab	binturong (bearcat)	AY.44	GK
hCoV-19/dog/USA/CT-CVMDL-1/2021|EPI_ISL_1241386|2021-02-12	2021-02-12	North America / USA / Connecticut	Canis lupus familiaris	Female	3 months	Sudden death		German Shepherd dog, pet dog	B.1.2	GH
hCoV-19/dog/USA/TX-TAMU-21-005988-002-466/2021|EPI_ISL_1315074|2021-02-12	2021-02-12	North America / USA / Texas / Brazos County	Canis lupus familiaris	Male	15	Alive	Oral swab (PCR Cts~28-29)	Black lab-mix dog	B.1.1.7	GRY
hCoV-19/dog/Germany/BY-MVP-000003828/2020|EPI_ISL_1750982|2020-11-24	2020-11-24	Europe / Germany / Bavaria / Munich	Canis lupus familiaris	unknown	unknown	unknown	Nasopharyngeal swab		B.1	G
hCoV-19/dog/Germany/BY-MVP-000002393/2020|EPI_ISL_1751194|2020-11-24	2020-11-24	Europe / Germany / Bavaria / Munich	Canis lupus familiaris	unknown	unknown	unknown	Nasopharyngeal swab		B.1	G
hCoV-19/dog/Germany/BY-MVP-000002394/2020|EPI_ISL_1751195|2020-11-24	2020-11-24	Europe / Germany / Bavaria / Munich	Canis lupus familiaris	unknown	unknown	unknown	Nasopharyngeal swab		B.1	G
hCoV-19/dog/Germany/BY-MVP-000002395/2020|EPI_ISL_1751196|2020-11-24	2020-11-24	Europe / Germany / Bavaria / Munich	Canis lupus familiaris	unknown	unknown	unknown	Nasopharyngeal swab		B.1	G
hCoV-19/dog/France/PAC-IHU-D53/2020|EPI_ISL_2566664|2020-11	2020-11	Europe / France / Marseille	Canis lupus familiaris	unknown	unknown	unknown	Oropharyngeal swab		B.1.160	GH
hCoV-19/dog/Thailand/CU27042N/2021|EPI_ISL_2628963|2021-05-04	2021-05-04	Asia / Thailand / Bangkok	Canis lupus familiaris	unknown	unknown	unknown	Nasal swab		B.1.1.7	GRY
hCoV-19/dog/Thailand/CU27184N/2021|EPI_ISL_2663240|2021-05-19	2021-05-19	Asia / Thailand / Bangkok	Canis lupus familiaris	unknown	unknown	unknown	Nasal swab		B.1.1.7	GRY
hCoV-19/dog/Croatia/4603/2021|EPI_ISL_2674897|2021-04	2021-04	Europe / Croatia	Canis lupus familiaris	unknown	unknown	unknown			B.1.1	GR
hCoV-19/dog/USA/MS-21-012417-001/2021|EPI_ISL_2930558|2021-04-16	2021-04-16	North America / USA / Mississippi	Canis lupus familiaris	Male	2	Alive		Domestic cat	B.1.1.7	GR
hCoV-19/dog/USA/CT-21-007025-001/2021|EPI_ISL_2930560|2021-03-03	2021-03-03	North America / USA / Connecticut	Canis lupus familiaris	Female	13	Deceased		Domestic dog	B.1.526	GH
hCoV-19/dog/USA/FL-21-002342-001/2021|EPI_ISL_2958983|2021-01-15	2021-01-15	North America / USA / Florida	Canis lupus familiaris	Female	9	Alive		Domestic Cavalier King Charles spaniel	B.1.526	GH
hCoV-19/dog/USA/PA-20-037287-001/2020|EPI_ISL_3010051|2020-12-14	2020-12-14	North America / USA / Pennsylvania	Canis lupus familiaris	Female	7	Alive	Nasopharyngeal swab	domestic mixed breed dog	B.1.509	GH
hCoV-19/dog/USA/KS-20-035363-001/2020|EPI_ISL_3010052|2020-12	2020-12	North America / USA / Kansas	Canis lupus familiaris	Male	6	Alive	Nasal swab	domestic German shepherd	B.1.2	GH
hCoV-19/dog/USA/TX-TAMU-205-20-028754-002/2020|EPI_ISL_3128553|2020-09-24	2020-09-24	North America / USA / Texas	Canis lupus familiaris	Female	5	alive	Nasal swab	Domestic pitbull mix	B.1.577	GH
hCoV-19/dog/USA/TX-TAMU-173-20-028046-004/2020|EPI_ISL_3128555|2020-09-14	2020-09-14	North America / USA / Texas	Canis lupus familiaris	Male	10	alive	Nasal swab	Domestic miniature doberman	B.1.2	GH
hCoV-19/dog/USA/TX-TAMU-149-20-024807-001/2020|EPI_ISL_3128557|2020-08-21	2020-08-21	North America / USA / Texas	Canis lupus familiaris	Male	7	alive	Nasal swab	Domestic mixed breed	B.1.576	GH
hCoV-19/dog/USA/TX-TAMU-392-21-002748-002/2020|EPI_ISL_3148877|2020-12-22	2020-12-22	North America / USA / Texas	Canis lupus familiaris	Male	4	Alive	Nasal swab	domestic Great Pyranees/German Shepherd mix	B.1.609	G
hCoV-19/dog/USA/TX-TAMU-096-20-024606-001/2020|EPI_ISL_3148880|2020-08-11	2020-08-11	North America / USA / Texas	Canis lupus familiaris	Female	13	Alive	Nasal swab	domestic red-nose pitbull	B.1	GH
hCoV-19/dog/USA/20-021507-001/2020|EPI_ISL_3148884|2020-07-22	2020-07-22	North America / USA / California	Canis lupus familiaris	Female	9.5	Alive			B.1.340	GH
hCoV-19/dog/USA/SC-20-018705-001/2020|EPI_ISL_3152898|2020-06-26	2020-06-26	North America / USA / South Carolina	Canis lupus familiaris	Male	9	Deceased			B.1.1.135	GR
hCoV-19/dog/USA/TX-20-018592-001/2020|EPI_ISL_3152899|2020-06-26	2020-06-26	North America / USA / Texas	Canis lupus familiaris	Male	2	Alive			B.1.1.362	GR
hCoV-19/dog/USA/GA-20-017487-002/2020|EPI_ISL_3152901|2020-06-22	2020-06-22	North America / USA / Georgia	Canis lupus familiaris	Male	6	Deceased	Oral swab	domestic Boxer mix	B.1.110.3	GH
hCoV-19/dog/USA/KS-8074/2021|EPI_ISL_4253995|2021-09-07	2021-09-07	North America / USA / Kansas	Canis lupus familiaris	Male	12 years	Deceased			AY.3	GK
hCoV-19/dog/USA/GA-CDC-4213400-001/2021|EPI_ISL_4296308|2021-07-20	2021-07-20	North America / USA / Georgia	Canis lupus familiaris	Male	11	unknown	Oral swab		AY.25	GK
hCoV-19/dog/USA/GA-CDC-4213401-001/2021|EPI_ISL_4296309|2021-07-20	2021-07-20	North America / USA / Georgia	Canis lupus familiaris	Male	11	unknown	Nasopharyngeal swab		AY.25	GK
hCoV-19/dog/Argentina/PAIS-A0642/2020|EPI_ISL_4344704|2020-11-11	2020-11-11	South America / Argentina / Santiago del Estero	Canis lupus familiaris	Male	unknown	unknown			B.1.499	G
hCoV-19/dog/Hong_Kong/20-03695/2020|EPI_ISL_450403|2020-03-18	2020-03-18	Asia / Hong Kong	Canis lupus familiaris	unknown	unknown	unknown			B.1.1	GR
hCoV-19/dog/Switzerland/TI-USZ_14_Tier1_Follow_up_1_Nase/2021|EPI_ISL_4549293|2021-06-03	2021-06-03	Europe / Switzerland / Ticino	Canis lupus familiaris	Male	11 months	Live	Nasal swab		B.1.576	G
hCoV-19/dog/Bosnia_and_Herzegovina/VFS-UNSA-LMGFI057/2021|EPI_ISL_5194358|2021-03-02	2021-03-02	Europe / Bosnia and Herzegovina / Sarajevo	Canis lupus familiaris	Male	unknown	Live	Nasopharyngeal swab		B.1.1.7	GR
hCoV-19/dog/Thailand/CU27791/2021|EPI_ISL_5315539|2021-09-14	2021-09-14	Asia / Thailand / Bangkok	Canis lupus familiaris	Male	15	Live	Mid-Turbinate swab		AY.36	GK
hCoV-19/dog/USA/FL-21-025847-001/2021|EPI_ISL_5761515|2021-08-25	2021-08-25	North America / USA / Florida	Canis lupus familiaris	Male	3	alive		domestic pug	AY.103	GK
hCoV-19/dog/USA/FL-21-025578-001/2021|EPI_ISL_5761517|2021-08-18	2021-08-18	North America / USA / Florida	Canis lupus familiaris	Male	7	alive			AY.47	GK
hCoV-19/dog/USA/FL-21-022193-001/2021|EPI_ISL_5761526|2021-07-26	2021-07-26	North America / USA / Florida	Canis lupus familiaris	Male	1	alive	oropharyngeal swab		AY.47	GK
hCoV-19/dog/USA/KS-21-026614-002/2021|EPI_ISL_5781751|2021-09-07	2021-09-07	North America / USA / Kansas	Canis lupus familiaris	Male	13	Alive	Nasal swab	domestic mixed breed dog	AY.3	GK
hCoV-19/dog/USA/NJ-21-027164-001/2021|EPI_ISL_5781752|2021-09-05	2021-09-05	North America / USA / New Jersey	Canis lupus familiaris	Male	3	Alive			AY.103	GK
hCoV-19/dog/USA/GA-21-027601-001/2021|EPI_ISL_5781753|2021-08-26	2021-08-26	North America / USA / Georgia	Canis lupus familiaris	Female	3	Alive			AY.103	GK
hCoV-19/dog/USA/OH-21-031718-001/2021|EPI_ISL_6088012|2021-10	2021-10	North America / USA / Ohio	Canis lupus familiaris	Female	unknown	alive	nasal swab		AY.44	GK
hCoV-19/dog/USA/VA-21-032400-003/2021|EPI_ISL_6088079|2021-10-22	2021-10-22	North America / USA / Virginia	Canis lupus familiaris	Female	9 years	alive	nasal swab	domestic St. Bernard	AY.118	GK
hCoV-19/Spain/CT-IrsiCaixaR026ND2E9/2021|EPI_ISL_6344510|2021-07-26	2021-07-26	Europe / Spain / Catalunya / Barcelona / Bellaterra	Canis lupus familiaris	Female	13	unknown	Oropharyngeal swab		AY.43	GK
hCoV-19/dog/USA/TX-TAMU-077/2020|EPI_ISL_699508|2020-07-28	2020-07-28	North America / USA / Texas / Brazos County	Canis lupus familiaris	unknown	unknown	unknown	Respiratory swab		B.1.1	GR
hCoV-19/dog/Netherlands/un-EMC-2/2020|EPI_ISL_722380|2020-10-29	2020-10-29	Europe / Netherlands	Canis lupus familiaris	unknown	unknown	unknown			B.1.177	G
hCoV-19/dog/Italy/Dog399-20BA/2020|EPI_ISL_730652|2020-11-04	2020-11-04	Europe / Italy / Apulia	Canis lupus familiaris	Female	1	unknown	Nasopharyngeal swab		B.1.177	GV
hCoV-19/monkey/USA/MD-USAMRIID-AGM/2020|EPI_ISL_825033|2020-04-06	2020-04-06	North America / USA / Maryland	Chlorocebus sabaeus	unknown	unknown	unknown	Nasal swab		B.1.1	GR
hCoV-19/env/Austria/CeMM3198/2021|EPI_ISL_1008202|2021-01-21	2021-01-21	Europe / Austria / Tyrol / Innsbruck, Aldrans, Axams, Birgitz, Ellbogen, Gotzens, Grinzens, Lans, Mutters, Natters, Patsch, Rum, Schonberg im Stubaital, Sistrans, Vols	Environment	unknown	unknown	unknown			B.1.609	G
hCoV-19/env/Austria/CeMM3199/2021|EPI_ISL_1008203|2021-01-21	2021-01-21	Europe / Austria / Tyrol / Achenkirch, Aschau im Zillertal, Brandberg, Bruck am Ziller, Buch in Tirol, Eben am Achensee, Finkenberg, FÃ¼gen, FÃ¼genberg, Gallzein, Gerlos, Gerlosberg, Hainzenberg, Hart im Zillertal, Hippach, Jenbach, Kaltenbach, Mayrhofen, Ramsau im Zillertal, Ried im Zillertal, Rohrberg, Schlitters, Schwendau, Steinberg am Rofan, Strass im Zillertal, Stumm, Stummerberg, Tux, Uder…	Environment	unknown	unknown	unknown			B.1	G
hCoV-19/env/Austria/CeMM3203/2020|EPI_ISL_1008204|2020-11-27	2020-11-27	Europe / Austria / Styria / Altaussee, Bad Aussee, Grundlsee, Bad Mitterndorf	Environment	unknown	unknown	unknown			B.1.157	G
hCoV-19/env/Austria/CeMM3270/2021|EPI_ISL_1008266|2021-01-21	2021-01-21	Europe / Austria / Vienna / Wien, Hagenbrunn, Langenzersdorf, Gerasdorf bei Wien, Kaltenleutgeben, Perchtoldsdorf, Vosendorf, Mauerbach, Purkersdorf	Environment	unknown	unknown	unknown	Sewage		None	G
hCoV-19/env/Austria/CeMM3271/2021|EPI_ISL_1008267|2021-01-21	2021-01-21	Europe / Austria / Vienna / Wien, Hagenbrunn, Langenzersdorf, Gerasdorf bei Wien, Kaltenleutgeben, Perchtoldsdorf, Vosendorf, Mauerbach, Purkersdorf	Environment	unknown	unknown	unknown	Sewage		None	GR
hCoV-19/env/Austria/CeMM3272/2021|EPI_ISL_1008268|2021-01-25	2021-01-25	Europe / Austria / Vienna / Wien, Hagenbrunn, Langenzersdorf, Gerasdorf bei Wien, Kaltenleutgeben, Perchtoldsdorf, Vosendorf, Mauerbach, Purkersdorf	Environment	unknown	unknown	unknown	Sewage		B.1.177	G
hCoV-19/env/Austria/CeMM3273/2020|EPI_ISL_1008269|2020-12-14	2020-12-14	Europe / Austria / Lower Austria / SchÃ¶u an der Triesting, Bad VÃ¶slau, Kottingbrunn, Leobersdorf, Berndorf, Enzesfeld-Lindabrunn, Pottenstein, Furth an der Triesting, Weissenbach an der Triesting, Hernstein, Hirtenberg	Environment	unknown	unknown	unknown	Sewage		B.1	G
hCoV-19/env/Austria/CeMM3274/2020|EPI_ISL_1008270|2020-12-28	2020-12-28	Europe / Austria / Lower Austria / SchÃ¶u an der Triesting, Bad VÃ¶slau, Kottingbrunn, Leobersdorf, Berndorf, Enzesfeld-Lindabrunn, Pottenstein, Furth an der Triesting, Weissenbach an der Triesting, Hernstein, Hirtenberg	Environment	unknown	unknown	unknown	Sewage		B.1.258	G
hCoV-19/env/Austria/CeMM3275/2021|EPI_ISL_1008271|2021-01-25	2021-01-25	Europe / Austria / Lower Austria / SchÃ¶u an der Triesting, Bad VÃ¶slau, Kottingbrunn, Leobersdorf, Berndorf, Enzesfeld-Lindabrunn, Pottenstein, Furth an der Triesting, Weissenbach an der Triesting, Hernstein, Hirtenberg	Environment	unknown	unknown	unknown	Sewage		B.1.1	GRY
hCoV-19/env/Austria/CeMM3276/2020|EPI_ISL_1008272|2020-12-28	2020-12-28	Europe / Austria / Lower Austria / Guntramsdorf, Traiskirchen	Environment	unknown	unknown	unknown	Sewage		B.1.160	GH
hCoV-19/env/Austria/CeMM3278/2021|EPI_ISL_1008273|2021-01-25	2021-01-25	Europe / Austria / Lower Austria / Guntramsdorf, Traiskirchen	Environment	unknown	unknown	unknown	Sewage		B.1.1.7	GRY
hCoV-19/env/Austria/CeMM3279/2021|EPI_ISL_1008274|2021-01-25	2021-01-25	Europe / Austria / Lower Austria / Baden, Pfaffstatten	Environment	unknown	unknown	unknown	Sewage		None	GRY
hCoV-19/env/Austria/CeMM3280/2021|EPI_ISL_1008275|2021-01-25	2021-01-25	Europe / Austria / Lower Austria / Hennersdorf, Enzersdorf an der Fischa, GÃ¶tzendorf an der Leitha, Haslau-Maria Ellend, Ebergassing, Fischamend, Schwechat, Klein-Neusiedl, Leopoldsdorf, Maria-Lanzendorf, Lanzendorf, Rauchenwarth, Schwadorf, ZwÃ¶lfaxing	Environment	unknown	unknown	unknown	Sewage		B.1.1.372	G
hCoV-19/env/Austria/CeMM3282/2021|EPI_ISL_1008276|2021-01-21	2021-01-21	Europe / Austria / Burgenland / Eisenstadt, GroÃŸhÃ¶flein, MÃ¼llendorf, Trausdorf an der Wulka	Environment	unknown	unknown	unknown	Sewage		B.1.1	GR
hCoV-19/env/Austria/CeMM3283/2021|EPI_ISL_1008277|2021-01-25	2021-01-25	Europe / Austria / Lower Austria / Hennersdorf, Enzersdorf an der Fischa, GÃ¶tzendorf an der Leitha, Haslau-Maria Ellend, Ebergassing, Fischamend, Schwechat, Klein-Neusiedl, Leopoldsdorf, Maria-Lanzendorf, Lanzendorf, Rauchenwarth, Schwadorf, ZwÃ¶lfaxing	Environment	unknown	unknown	unknown	Sewage		B.1.554	G
hCoV-19/env/Austria/CeMM3284/2021|EPI_ISL_1008278|2021-01-21	2021-01-21	Europe / Austria / Upper Austria / Wels, Eggendorf im Traunkreis, Buchkirchen, Gunskirchen, Marchtrenk, Pennewang, Sattledt, Schleissheim, Steinhaus, Thalheim bei Wels, Weisskirchen an der Traun	Environment	unknown	unknown	unknown	Sewage		B.1	GR
hCoV-19/env/Austria/CeMM3285/2021|EPI_ISL_1008279|2021-01-20	2021-01-20	Europe / Austria / Upper Austria / Bad Ischl, St. Wolfgang im Salzkammergut, Sankt Gilgen, Strobl	Environment	unknown	unknown	unknown	Sewage		B.1.160	G
hCoV-19/env/Austria/CeMM3287/2021|EPI_ISL_1008280|2021-01-17	2021-01-17	Europe / Austria / Vorarlberg / Bregenz, Kennelbach, Lochau	Environment	unknown	unknown	unknown	Sewage		B.1	G
hCoV-19/env/Austria/CeMM3288/2021|EPI_ISL_1008281|2021-01-24	2021-01-24	Europe / Austria / Vorarlberg / Schwarzach, Dornbirn	Environment	unknown	unknown	unknown	Sewage		B.1	G
hCoV-19/env/Austria/CeMM3289/2021|EPI_ISL_1008282|2021-01-21	2021-01-21	Europe / Austria / Vorarlberg / Bildstein, FuÃŸach, GaiÃŸau, Hard, HÃ¶chst, Lauterach, Wolfurt, Lusteu	Environment	unknown	unknown	unknown	Sewage		B.1	G
hCoV-19/env/Austria/CeMM3290/2021|EPI_ISL_1008283|2021-01-19	2021-01-19	Europe / Austria / Vorarlberg / Hohenems, Altach, Gotzis, Koblach, Mader	Environment	unknown	unknown	unknown	Sewage		B.1.177.43	GV
hCoV-19/env/Austria/CeMM3291/2021|EPI_ISL_1008284|2021-01-22	2021-01-22	Europe / Austria / Carinthia / Klagenfurt am Worthersee Stadt	Environment	unknown	unknown	unknown	Sewage		B.1.222	G
hCoV-19/env/Liechtenstein/CeMM3292/2021|EPI_ISL_1008285|2021-01-13	2021-01-13	Europe / Liechtenstein	Environment	unknown	unknown	unknown	Sewage		B.1.160	G
hCoV-19/env/Liechtenstein/CeMM3293/2021|EPI_ISL_1008286|2021-01-20	2021-01-20	Europe / Liechtenstein	Environment	unknown	unknown	unknown	Sewage		B.1.177.73	G
hCoV-19/env/Austria/CeMM3294/2021|EPI_ISL_1008287|2021-01-13	2021-01-13	Europe / Austria / Carinthia / Velden am WÃ¶rther See, Wernberg, St. Jakob im Rosental, Rosegg	Environment	unknown	unknown	unknown	Sewage		B.1.258	G
hCoV-19/env/Austria/CeMM3295/2021|EPI_ISL_1008288|2021-01-25	2021-01-25	Europe / Austria / Salzburg / Leogang, Maishofen, Maria Alm am Steinernen Meer, Saalfelden am Steinernen Meer, Viehhofen	Environment	unknown	unknown	unknown	Sewage		B.1.160	GH
hCoV-19/env/Austria/CeMM3296/2021|EPI_ISL_1008289|2021-01-20	2021-01-20	Europe / Austria / Salzburg / Bischofshofen, Goldegg, Kleirl, Pfarrwerfen, Sankt Johann im Pongau, Sankt Veit im Pongau, Schwarzach im Pongau, Wagrain, Werfenweng	Environment	unknown	unknown	unknown	Sewage		B.1.1	GR
hCoV-19/env/Austria/CeMM3297/2021|EPI_ISL_1008290|2021-01-24	2021-01-24	Europe / Austria / Salzburg / Bischofshofen, Goldegg, Kleirl, Pfarrwerfen, Sankt Johann im Pongau, Sankt Veit im Pongau, Schwarzach im Pongau, Wagrain, Werfenweng	Environment	unknown	unknown	unknown	Sewage		B.1.177.73	G
hCoV-19/env/Austria/CeMM3298/2021|EPI_ISL_1008291|2021-01-24	2021-01-24	Europe / Austria / Salzburg / Salzburg, Anif, Anthering, Bergheim, Elixhausen, Elsbethen, Eugendorf, Grodig, Hallwang, Koppl, Puch bei Hallein, Wals-Siezenheim	Environment	unknown	unknown	unknown	Sewage		B.1	G
hCoV-19/env/Austria/CeMM3676/2021|EPI_ISL_1008311|2021-01-28	2021-01-28	Europe / Austria / Vienna / Wien, Hagenbrunn, Langenzersdorf, Gerasdorf bei Wien, Kaltenleutgeben, Perchtoldsdorf, Vosendorf, Mauerbach, Purkersdorf	Environment	unknown	unknown	unknown	Sewage		None	G
hCoV-19/env/Austria/CeMM3677/2021|EPI_ISL_1008312|2021-01-28	2021-01-28	Europe / Austria / Vienna / Wien, Hagenbrunn, Langenzersdorf, Gerasdorf bei Wien, Kaltenleutgeben, Perchtoldsdorf, Vosendorf, Mauerbach, Purkersdorf	Environment	unknown	unknown	unknown	Sewage		None	G
hCoV-19/env/Austria/CeMM3679/2021|EPI_ISL_1008313|2021-02-02	2021-02-02	Europe / Austria / Vienna / Wien, Hagenbrunn, Langenzersdorf, Gerasdorf bei Wien, Kaltenleutgeben, Perchtoldsdorf, Vosendorf, Mauerbach, Purkersdorf	Environment	unknown	unknown	unknown	Sewage		B.1	G
hCoV-19/env/Austria/CeMM3682/2021|EPI_ISL_1008314|2021-01-31	2021-01-31	Europe / Austria / Vienna / Wien, Hagenbrunn, Langenzersdorf, Gerasdorf bei Wien, Kaltenleutgeben, Perchtoldsdorf, Vosendorf, Mauerbach, Purkersdorf	Environment	unknown	unknown	unknown	Sewage		B.1.177.73	G
hCoV-19/env/Austria/CeMM3683/2021|EPI_ISL_1008315|2021-01-31	2021-01-31	Europe / Austria / Vorarlberg / Hohenems, Altach, Gotzis, Koblach, Mader	Environment	unknown	unknown	unknown	Sewage		B.1.1	GR
hCoV-19/env/Austria/CeMM3684/2021|EPI_ISL_1008316|2021-01-31	2021-01-31	Europe / Austria / Vorarlberg / Bregenz, Kennelbach, Lochau	Environment	unknown	unknown	unknown	Sewage		B.1	G
hCoV-19/env/Austria/CeMM3685/2021|EPI_ISL_1008317|2021-01-31	2021-01-31	Europe / Austria / Vorarlberg / Bildstein, FuÃŸach, GaiÃŸau, Hard, HÃ¶chst, Lauterach, Wolfurt, Lusteu	Environment	unknown	unknown	unknown	Sewage		B.1	G
hCoV-19/env/Austria/CeMM3686/2021|EPI_ISL_1008318|2021-01-31	2021-01-31	Europe / Austria / Vorarlberg / Schwarzach, Dornbirn	Environment	unknown	unknown	unknown	Sewage		B.1	G
hCoV-19/env/Austria/CeMM3687/2021|EPI_ISL_1008319|2021-01-30	2021-01-30	Europe / Austria / Carinthia / Velden am WÃ¶rther See, Wernberg, St. Jakob im Rosental, Rosegg	Environment	unknown	unknown	unknown	Sewage		None	G
hCoV-19/env/Austria/CeMM3688/2021|EPI_ISL_1008320|2021-01-30	2021-01-30	Europe / Austria / Carinthia / Klagenfurt am Worthersee Stadt	Environment	unknown	unknown	unknown	Sewage		B.1.258.17	G
hCoV-19/env/Austria/CeMM3689/2021|EPI_ISL_1008321|2021-01-28	2021-01-28	Europe / Austria / Carinthia / Villach-Stadt / Villach	Environment	unknown	unknown	unknown	Sewage		B.1.258.11	GH
hCoV-19/env/Austria/CeMM3690/2021|EPI_ISL_1008322|2021-01-31	2021-01-31	Europe / Austria / Salzburg / Bischofshofen, Goldegg, Kleirl, Pfarrwerfen, Sankt Johann im Pongau, Sankt Veit im Pongau, Schwarzach im Pongau, Wagrain, Werfenweng	Environment	unknown	unknown	unknown	Sewage		B.1.1	GR
hCoV-19/env/Austria/CeMM3691/2021|EPI_ISL_1008323|2021-01-29	2021-01-29	Europe / Austria / Salzburg / Salzburg, Anif, Anthering, Bergheim, Elixhausen, Elsbethen, Eugendorf, Grodig, Hallwang, Koppl, Puch bei Hallein, Wals-Siezenheim	Environment	unknown	unknown	unknown	Sewage		B.1	G
hCoV-19/env/Austria/CeMM3692/2021|EPI_ISL_1008324|2021-01-31	2021-01-31	Europe / Austria / Salzburg / Kaprun, Zell am See, Maishofen, Piesendorf	Environment	unknown	unknown	unknown	Sewage		B.1	G
hCoV-19/env/Austria/CeMM3693/2021|EPI_ISL_1008325|2021-01-31	2021-01-31	Europe / Austria / Salzburg / Golling an der Salzach, Kuchl, Sankt Koloman, Scheffau am Tennengebirge	Environment	unknown	unknown	unknown	Sewage		B.1.258.11	G
hCoV-19/env/Liechtenstein/CeMM3694/2021|EPI_ISL_1008326|2021-01-31	2021-01-31	Europe / Liechtenstein	Environment	unknown	unknown	unknown	Sewage		None	G
hCoV-19/env/USA/OR-TRACE-WW-HR-Inf/2020|EPI_ISL_1036658|2020-12-30	2020-12-30	North America / USA / Oregon	Environment	NA	NA	NA	Wastewater (88% of SARS-CoV-2 RNA)		B.1.2	GH
hCoV-19/env/USA/CA-UCDMC-27/2020|EPI_ISL_1093052|2020-04-25	2020-04-25	North America / USA / California	Environment	NA	NA	NA	Floor surface swab		A.1	S
hCoV-19/env/USA/CA-UCDMC-51/2020|EPI_ISL_1093144|2020-07-29	2020-07-29	North America / USA / California	Environment	NA	NA	NA	Soiled linen lid surface swab		A.1	S
hCoV-19/env/Austria/CeMM3807/2021|EPI_ISL_1117775|2021-02-01	2021-02-01	Europe / Austria / Carinthia / Klagenfurt am Worthersee Stadt	Environment	unknown	unknown	unkown	Wastewater		B.1.258	G
hCoV-19/env/Austria/CeMM3820/2021|EPI_ISL_1117778|2021-02-04	2021-02-04	Europe / Austria / Salzburg / Golling an der Salzach	Environment	unknown	unknown	unkown	Wastewater		B.1.1	GR
hCoV-19/env/Austria/CeMM3825/2021|EPI_ISL_1117781|2021-02-09	2021-02-09	Europe / Austria / Lower Austria / Hennersdorf	Environment	unknown	unknown	unkown	24h composite wastewater sample		B.1.1.7	GRY
hCoV-19/env/Austria/CeMM3817/2021|EPI_ISL_1117782|2021-02-01	2021-02-01	Europe / Austria / Salzburg / Kaprun	Environment	unknown	unknown	unkown	Wastewater		B.1.1	G
hCoV-19/env/Austria/CeMM3813/2021|EPI_ISL_1117783|2021-02-03	2021-02-03	Europe / Austria / Salzburg / Bischofshofen	Environment	unknown	unknown	unkown	Wastewater		B.1.1.7	GRY
hCoV-19/env/Austria/CeMM3796/2021|EPI_ISL_1117784|2021-02-02	2021-02-02	Europe / Austria / Vorarlberg / Bregenz-Stadt / Bregenz	Environment	unknown	unknown	unkown	Wastewater		B.1.177	G
hCoV-19/env/Austria/CeMM3797/2021|EPI_ISL_1117785|2021-02-06	2021-02-06	Europe / Austria / Vorarlberg / Bregenz-Stadt / Bregenz	Environment	unknown	unknown	unkown	Wastewater		B.1.177.43	GV
hCoV-19/env/Austria/CeMM3800/2021|EPI_ISL_1117787|2021-02-01	2021-02-01	Europe / Austria / Carinthia / Stadl-Predlitz	Environment	unknown	unknown	unkown	Wastewater		B.1.258.17	G
hCoV-19/env/Austria/CeMM3819/2021|EPI_ISL_1117790|2021-02-02	2021-02-02	Europe / Austria / Salzburg / Golling an der Salzach	Environment	unknown	unknown	unkown	Wastewater		B.1.160	G
hCoV-19/env/Austria/CeMM3830/2021|EPI_ISL_1117793|2021-02-08	2021-02-08	Europe / Austria / Lower Austria / Markt Piesting	Environment	unknown	unknown	unkown	24h composite wastewater sample		B.1.1.7	GRY
hCoV-19/env/Austria/CeMM3799/2021|EPI_ISL_1117795|2021-02-07	2021-02-07	Europe / Austria / Vorarlberg / Bildstein	Environment	unknown	unknown	unkown	Wastewater		B.1.1	G
hCoV-19/env/Austria/CeMM3802/2021|EPI_ISL_1117802|2021-02-06	2021-02-06	Europe / Austria / Vorarlberg / Hohenems	Environment	unknown	unknown	unkown	Wastewater		B.1	G
hCoV-19/env/Austria/CeMM3822/2021|EPI_ISL_1117803|2021-02-09	2021-02-09	Europe / Austria / Lower Austria / Schou an der Triesting	Environment	unknown	unknown	unkown	24h composite wastewater sample		B.1.1	GRY
hCoV-19/env/Austria/CeMM3806/2021|EPI_ISL_1117805|2021-02-07	2021-02-07	Europe / Austria / Carinthia / Villach-Stadt / Villach	Environment	unknown	unknown	unkown	Wastewater		B.1	G
hCoV-19/env/Austria/CeMM3805/2021|EPI_ISL_1117807|2021-02-02	2021-02-02	Europe / Austria / Carinthia / Villach-Stadt / Villach	Environment	unknown	unknown	unkown	Wastewater		B.1.258	G
hCoV-19/env/Austria/CeMM3816/2021|EPI_ISL_1117809|2021-02-02	2021-02-02	Europe / Austria / Salzburg / Salzburg	Environment	unknown	unknown	unkown	Wastewater		None	GRY
hCoV-19/env/Austria/CeMM3803/2021|EPI_ISL_1117888|2021-02-03	2021-02-03	Europe / Austria / Vorarlberg / Schwarzach	Environment	unknown	unknown	unkown	Wastewater		B.1.1	GR
hCoV-19/env/Liechtenstein/CeMM3812/2021|EPI_ISL_1117891|2021-02-07	2021-02-07	Europe / Liechtenstein	Environment	unknown	unknown	unkown	Wastewater		B.1	GH
hCoV-19/env/Austria/CeMM3833/2021|EPI_ISL_1117892|2021-02-04	2021-02-04	Europe / Austria / Burgenland / Unterwart	Environment	unknown	unknown	unkown	24h composite wastewater sample		B.1.1.7	GRY
hCoV-19/env/Austria/CeMM3808/2021|EPI_ISL_1117893|2021-02-06	2021-02-06	Europe / Austria / Carinthia / Klagenfurt am Worthersee Stadt	Environment	unknown	unknown	unkown	Wastewater		B.1.258.17	G
hCoV-19/env/Austria/CeMM3810/2021|EPI_ISL_1117895|2021-02-06	2021-02-06	Europe / Austria / Carinthia / Velden am Worther See	Environment	unknown	unknown	unkown	Wastewater		B.1.258	G
hCoV-19/env/Austria/CeMM3809/2021|EPI_ISL_1117896|2021-02-01	2021-02-01	Europe / Austria / Carinthia / Velden am Worther See	Environment	unknown	unknown	unkown	Wastewater		B.1	G
hCoV-19/env/Austria/CeMM3743/2021|EPI_ISL_1117897|2021-02-02	2021-02-02	Europe / Austria / Tyrol / Innsbruck	Environment	unknown	unknown	unkown	Wastewater		None	GH
hCoV-19/env/Austria/CeMM3737/2021|EPI_ISL_1117898|2021-02-02	2021-02-02	Europe / Austria / Tyrol / Innsbruck	Environment	unknown	unknown	unkown	Wastewater		None	G
hCoV-19/env/Austria/CeMM3746/2021|EPI_ISL_1117902|2021-01-28	2021-01-28	Europe / Austria / Styria / Kapfenberg	Environment	unknown	unknown	unkown	Wastewater		None	G
hCoV-19/env/Austria/CeMM3827/2021|EPI_ISL_1117903|2021-02-03	2021-02-03	Europe / Austria / Lower Austria / Korneuburg	Environment	unknown	unknown	unkown	24h composite wastewater sample		None	G
hCoV-19/env/Austria/CeMM3740/2021|EPI_ISL_1117905|2021-01-28	2021-01-28	Europe / Austria / Styria / Kapfenberg	Environment	unknown	unknown	unkown	Wastewater		B.1	G
hCoV-19/env/Austria/CeMM3832/2021|EPI_ISL_1117908|2021-02-04	2021-02-04	Europe / Austria / Burgenland / Eisenstadt / Eisenstadt	Environment	unknown	unknown	unkown	24h composite wastewater sample		B.1.1	GR
hCoV-19/env/Austria/CeMM3818/2021|EPI_ISL_1117911|2021-02-05	2021-02-05	Europe / Austria / Salzburg / Kaprun	Environment	unknown	unknown	unkown	Wastewater		None	GR
hCoV-19/env/Austria/CeMM3840/2021|EPI_ISL_1117912|2021-02-09	2021-02-09	Europe / Austria / Vienna / Wien	Environment	unknown	unknown	unkown	24h composite wastewater sample		B.1	G
hCoV-19/env/Austria/CeMM3801/2021|EPI_ISL_1117913|2021-02-02	2021-02-02	Europe / Austria / Vorarlberg / Hohenems	Environment	unknown	unknown	unkown	Wastewater		B.1	GRY
hCoV-19/env/Austria/CeMM3828/2021|EPI_ISL_1117915|2021-02-08	2021-02-08	Europe / Austria / Lower Austria / Zwettl / Zwettl	Environment	unknown	unknown	unkown	24h composite wastewater sample		B.1.258	G
hCoV-19/env/Austria/CeMM3814/2021|EPI_ISL_1117917|2021-02-05	2021-02-05	Europe / Austria / Salzburg / Bischofshofen	Environment	unknown	unknown	unkown	Wastewater		B.1.160	G
hCoV-19/env/Austria/CeMM3839/2021|EPI_ISL_1117918|2021-02-07	2021-02-07	Europe / Austria / Vienna / Wien	Environment	unknown	unknown	unkown	24h composite wastewater sample		B.1.1	GR
hCoV-19/env/Liechtenstein/CeMM3811/2021|EPI_ISL_1118083|2021-02-03	2021-02-03	Europe / Liechtenstein	Environment	unknown	unknown	unkown	Wastewater		B.1	G
hCoV-19/env/Austria/CeMM3798/2021|EPI_ISL_1118084|2021-02-03	2021-02-03	Europe / Austria / Vorarlberg / Bildstein	Environment	unknown	unknown	unkown	Wastewater		B.1.160	GH
hCoV-19/env/Austria/CeMM3815/2021|EPI_ISL_1118085|2021-02-02	2021-02-02	Europe / Austria / Salzburg / Salzburg	Environment	unknown	unknown	unkown	Wastewater		B.1	G
hCoV-19/env/Beijing/223/2020|EPI_ISL_1168770|2020-12-17	2020-12-17	Asia / China / Beijing	Environment	NA	NA	NA	Environment		B.1.1.294	GR
hCoV-19/env/Beijing/224/2020|EPI_ISL_1168771|2020-12-17	2020-12-17	Asia / China / Beijing	Environment	NA	NA	NA	Environment		B.1.1.294	GR
hCoV-19/env/Austria/CeMM4209/2021|EPI_ISL_1180886|2021-02-10	2021-02-10	Europe / Austria / Vorarlberg	Environment	Unknown	unknown	unkown	Wastewater		B.1	G
hCoV-19/env/Austria/CeMM4210/2021|EPI_ISL_1180887|2021-02-14	2021-02-14	Europe / Austria / Vorarlberg	Environment	Unknown	unknown	unkown	Wastewater		B.1	G
hCoV-19/env/Austria/CeMM4211/2021|EPI_ISL_1180888|2021-02-10	2021-02-10	Europe / Austria / Vorarlberg	Environment	Unknown	unknown	unkown	Wastewater		B.1	G
hCoV-19/env/Austria/CeMM4212/2021|EPI_ISL_1180889|2021-02-14	2021-02-14	Europe / Austria / Vorarlberg	Environment	Unknown	unknown	unkown	Wastewater		B.1.1	GR
hCoV-19/env/Austria/CeMM4213/2021|EPI_ISL_1180890|2021-02-14	2021-02-14	Europe / Austria / Vorarlberg	Environment	Unknown	unknown	unkown	Wastewater		B.1	G
hCoV-19/env/Austria/CeMM4214/2021|EPI_ISL_1180891|2021-02-10	2021-02-10	Europe / Austria / Vorarlberg	Environment	Unknown	unknown	unkown	Wastewater		B.1.1	GR
hCoV-19/env/Austria/CeMM4215/2021|EPI_ISL_1180892|2021-02-14	2021-02-14	Europe / Austria / Vorarlberg	Environment	Unknown	unknown	unkown	Wastewater		B.1.1	GR
hCoV-19/env/Austria/CeMM4216/2021|EPI_ISL_1180893|2021-02-10	2021-02-10	Europe / Austria / Carinthia	Environment	Unknown	unknown	unkown	Wastewater		B.1.258	G
hCoV-19/env/Austria/CeMM4217/2021|EPI_ISL_1180894|2021-02-13	2021-02-13	Europe / Austria / Carinthia	Environment	Unknown	unknown	unkown	Wastewater		B.1.258	G
hCoV-19/env/Austria/CeMM4218/2021|EPI_ISL_1180895|2021-02-07	2021-02-07	Europe / Austria / Salzburg	Environment	Unknown	unknown	unkown	Wastewater		B.1.160	G
hCoV-19/env/Austria/CeMM4219/2021|EPI_ISL_1180896|2021-02-14	2021-02-14	Europe / Austria / Salzburg	Environment	Unknown	unknown	unkown	Wastewater		B.1.177	G
hCoV-19/env/Liechtenstein/CeMM4220/2021|EPI_ISL_1180897|2021-02-10	2021-02-10	Europe / Liechtenstein	Environment	Unknown	unknown	unkown	Wastewater		B.1	GRY
hCoV-19/env/Austria/CeMM4221/2021|EPI_ISL_1180898|2021-02-10	2021-02-10	Europe / Austria / Carinthia	Environment	Unknown	unknown	unkown	Wastewater		None	G
hCoV-19/env/Austria/CeMM4222/2021|EPI_ISL_1180899|2021-02-13	2021-02-13	Europe / Austria / Carinthia	Environment	Unknown	unknown	unkown	Wastewater		B.1.375	G
hCoV-19/env/Austria/CeMM4223/2021|EPI_ISL_1180900|2021-02-07	2021-02-07	Europe / Austria / Salzburg	Environment	Unknown	unknown	unkown	Wastewater		B.1.1.7	GR
hCoV-19/env/Austria/CeMM4224/2021|EPI_ISL_1180901|2021-02-10	2021-02-10	Europe / Austria / Salzburg	Environment	Unknown	unknown	unkown	Wastewater		B.1.1.7	GRY
hCoV-19/env/Austria/CeMM4225/2021|EPI_ISL_1180902|2021-02-14	2021-02-14	Europe / Austria / Salzburg	Environment	Unknown	unknown	unkown	Wastewater		B.1.1.7	GRY
hCoV-19/env/Austria/CeMM4226/2021|EPI_ISL_1180903|2021-02-03	2021-02-03	Europe / Austria / Salzburg	Environment	Unknown	unknown	unkown	Wastewater		B.1	G
hCoV-19/env/Austria/CeMM4228/2021|EPI_ISL_1180904|2021-02-07	2021-02-07	Europe / Austria / Salzburg	Environment	Unknown	unknown	unkown	Wastewater		B.1	G
hCoV-19/env/Austria/CeMM4229/2021|EPI_ISL_1180905|2021-02-14	2021-02-14	Europe / Austria / Salzburg	Environment	Unknown	unknown	unkown	Wastewater		B.1	G
hCoV-19/env/Austria/CeMM4230/2021|EPI_ISL_1180906|2021-02-14	2021-02-14	Europe / Austria / Carinthia	Environment	Unknown	unknown	unkown	Wastewater		B.1	G
hCoV-19/env/Austria/CeMM4231/2021|EPI_ISL_1180907|2021-02-06	2021-02-06	Europe / Austria / Salzburg	Environment	Unknown	unknown	unkown	Wastewater		B.1.1.7	GR
hCoV-19/env/Austria/CeMM4232/2021|EPI_ISL_1180908|2021-02-10	2021-02-10	Europe / Austria / Salzburg	Environment	Unknown	unknown	unkown	Wastewater		B.1	G
hCoV-19/env/Austria/CeMM4233/2021|EPI_ISL_1180909|2021-02-14	2021-02-14	Europe / Austria / Salzburg	Environment	Unknown	unknown	unkown	Wastewater		B.1.240	G
hCoV-19/env/Austria/CeMM4234/2021|EPI_ISL_1180910|2021-02-15	2021-02-15	Europe / Austria / Lower Austria	Environment	Unknown	unknown	unkown	24h composite wastewater sample		None	G
hCoV-19/env/Austria/CeMM4235/2021|EPI_ISL_1180911|2021-02-15	2021-02-15	Europe / Austria / Lower Austria	Environment	Unknown	unknown	unkown	24h composite wastewater sample		None	GR
hCoV-19/env/Austria/CeMM4236/2021|EPI_ISL_1180912|2021-02-15	2021-02-15	Europe / Austria / Lower Austria	Environment	Unknown	unknown	unkown	24h composite wastewater sample		B.1.1.7	GRY
hCoV-19/env/Austria/CeMM4237/2021|EPI_ISL_1180913|2021-02-15	2021-02-15	Europe / Austria / Lower Austria	Environment	Unknown	unknown	unkown	24h composite wastewater sample		B.1.177.86	GV
hCoV-19/env/Austria/CeMM4238/2021|EPI_ISL_1180914|2021-02-15	2021-02-15	Europe / Austria / Lower Austria	Environment	Unknown	unknown	unkown	24h composite wastewater sample		B.1.1	GR
hCoV-19/env/Austria/CeMM4239/2021|EPI_ISL_1180915|2021-02-15	2021-02-15	Europe / Austria / Lower Austria	Environment	Unknown	unknown	unkown	24h composite wastewater sample		B.1	G
hCoV-19/env/Austria/CeMM4241/2021|EPI_ISL_1180916|2021-02-16	2021-02-16	Europe / Austria / Lower Austria	Environment	Unknown	unknown	unkown	24h composite wastewater sample		B.1.160	G
hCoV-19/env/Austria/CeMM4242/2021|EPI_ISL_1180917|2021-02-16	2021-02-16	Europe / Austria / Lower Austria	Environment	Unknown	unknown	unkown	24h composite wastewater sample		B.1.258.17	G
hCoV-19/env/Austria/CeMM4243/2021|EPI_ISL_1180918|2021-02-16	2021-02-16	Europe / Austria / Lower Austria	Environment	Unknown	unknown	unkown	24h composite wastewater sample		B.1.1.7	GRY
hCoV-19/env/Austria/CeMM4245/2021|EPI_ISL_1180919|2021-02-17	2021-02-17	Europe / Austria / Lower Austria	Environment	Unknown	unknown	unkown	24h composite wastewater sample		B.1.1.7	GRY
hCoV-19/env/Austria/CeMM4246/2021|EPI_ISL_1180920|2021-02-17	2021-02-17	Europe / Austria / Lower Austria	Environment	Unknown	unknown	unkown	24h composite wastewater sample		B.1.1	GR
hCoV-19/env/Austria/CeMM4247/2021|EPI_ISL_1180921|2021-02-17	2021-02-17	Europe / Austria / Lower Austria	Environment	Unknown	unknown	unkown	24h composite wastewater sample		B.1.1	GR
hCoV-19/env/Austria/CeMM4248/2021|EPI_ISL_1180922|2021-02-17	2021-02-17	Europe / Austria / Lower Austria	Environment	Unknown	unknown	unkown	24h composite wastewater sample		B.1.1	GRY
hCoV-19/env/Austria/CeMM4250/2021|EPI_ISL_1180923|2021-02-17	2021-02-17	Europe / Austria / Lower Austria	Environment	Unknown	unknown	unkown	24h composite wastewater sample		B.1.1.7	GR
hCoV-19/env/Austria/CeMM4251/2021|EPI_ISL_1180924|2021-02-17	2021-02-17	Europe / Austria / Lower Austria	Environment	Unknown	unknown	unkown	24h composite wastewater sample		None	GR
hCoV-19/env/Austria/CeMM4252/2021|EPI_ISL_1180925|2021-02-09	2021-02-09	Europe / Austria / Upper Austria	Environment	Unknown	unknown	unkown	24h composite wastewater sample		B.1.160	GH
hCoV-19/env/Austria/CeMM4254/2021|EPI_ISL_1180926|2021-02-09	2021-02-09	Europe / Austria / Upper Austria	Environment	Unknown	unknown	unkown	24h composite wastewater sample		B.1	GH
hCoV-19/env/Austria/CeMM4255/2021|EPI_ISL_1180927|2021-02-09	2021-02-09	Europe / Austria / Upper Austria	Environment	Unknown	unknown	unkown	24h composite wastewater sample		B.1.160	GH
hCoV-19/env/Austria/CeMM4256/2021|EPI_ISL_1180928|2021-02-14	2021-02-14	Europe / Austria / Vienna	Environment	Unknown	unknown	unkown	24h composite wastewater sample		None	GRY
hCoV-19/env/Austria/CeMM4257/2021|EPI_ISL_1180929|2021-02-16	2021-02-16	Europe / Austria / Vienna	Environment	Unknown	unknown	unkown	24h composite wastewater sample		B.1.1.7	GR
hCoV-19/env/Austria/CeMM4258/2021|EPI_ISL_1180930|2021-02-16	2021-02-16	Europe / Austria / Vienna	Environment	Unknown	unknown	unkown	24h composite wastewater sample		None	GRY
hCoV-19/env/Austria/CeMM4259/2021|EPI_ISL_1180931|2021-02-13	2021-02-13	Europe / Austria / Vienna	Environment	Unknown	unknown	unkown	24h composite wastewater sample		B.1.1	GR
hCoV-19/env/Austria/CeMM4392/2021|EPI_ISL_1209268|2021-02-14	2021-02-14	Europe / Austria / Styria	Environment	unknown	unknown	unkown	wastewater sample - PEG Precipitation		None	GR
hCoV-19/env/Austria/CeMM4509/2021|EPI_ISL_1209335|2021-02-20	2021-02-20	Europe / Austria / Lower Austria	Environment	unknown	unknown	unkown	wastewater sample - 24h composite		B.1.1.7	GRY
hCoV-19/env/Austria/CeMM4510/2021|EPI_ISL_1209336|2021-02-20	2021-02-20	Europe / Austria / Lower Austria	Environment	unknown	unknown	unkown	wastewater sample - 24h composite		B.1.1.7	GR
hCoV-19/env/Austria/CeMM4511/2021|EPI_ISL_1209337|2021-02-22	2021-02-22	Europe / Austria / Lower Austria	Environment	unknown	unknown	unkown	wastewater sample - 24h composite		B.1.1.7	GRY
hCoV-19/env/Austria/CeMM4512/2021|EPI_ISL_1209338|2021-02-22	2021-02-22	Europe / Austria / Lower Austria	Environment	unknown	unknown	unkown	wastewater sample - 24h composite		B.1.1.7	GRY
hCoV-19/env/Austria/CeMM4513/2021|EPI_ISL_1209339|2021-02-22	2021-02-22	Europe / Austria / Lower Austria	Environment	unknown	unknown	unkown	wastewater sample - 24h composite		B.1.258	G
hCoV-19/env/Austria/CeMM4515/2021|EPI_ISL_1209340|2021-02-18	2021-02-18	Europe / Austria / Burgenland	Environment	unknown	unknown	unkown	wastewater sample - 24h composite		B.1.1.7	GRY
hCoV-19/env/Austria/CeMM4516/2021|EPI_ISL_1209341|2021-02-19	2021-02-19	Europe / Austria / Burgenland	Environment	unknown	unknown	unkown	wastewater sample - 24h composite		B.1.1.7	GR
hCoV-19/env/Austria/CeMM4519/2021|EPI_ISL_1209342|2021-02-18	2021-02-18	Europe / Austria / Upper Austria	Environment	unknown	unknown	unkown	wastewater sample - 24h composite		B.1	G
hCoV-19/env/Austria/CeMM4521/2021|EPI_ISL_1209343|2021-02-18	2021-02-18	Europe / Austria / Upper Austria	Environment	unknown	unknown	unkown	wastewater sample - 24h composite		B.1.221	O
hCoV-19/env/Austria/CeMM4523/2021|EPI_ISL_1209344|2021-02-21	2021-02-21	Europe / Austria / Vienna	Environment	unknown	unknown	unkown	wastewater sample - 24h composite		None	G
hCoV-19/env/Austria/CeMM4524/2021|EPI_ISL_1209345|2021-02-21	2021-02-21	Europe / Austria / Vienna	Environment	unknown	unknown	unkown	wastewater sample - 24h composite		B.1.1	GR
hCoV-19/env/Austria/CeMM4525/2021|EPI_ISL_1209346|2021-02-17	2021-02-17	Europe / Austria / Lower Austria	Environment	unknown	unknown	unkown	wastewater sample - 24h composite		B.1	G
hCoV-19/env/Austria/CeMM4527/2021|EPI_ISL_1209347|2021-02-17	2021-02-17	Europe / Austria / Lower Austria	Environment	unknown	unknown	unkown	wastewater sample - 24h composite		B.1.1.7	GRY
hCoV-19/env/Austria/CeMM4528/2021|EPI_ISL_1209348|2021-02-17	2021-02-17	Europe / Austria / Lower Austria	Environment	unknown	unknown	unkown	wastewater sample - 24h composite		B.1.1	GRY
hCoV-19/env/Austria/CeMM4530/2021|EPI_ISL_1209349|2021-02-17	2021-02-17	Europe / Austria / Lower Austria	Environment	unknown	unknown	unkown	wastewater sample - 24h composite		B.1.1.7	GRY
hCoV-19/env/Austria/CeMM4531/2021|EPI_ISL_1209350|2021-02-21	2021-02-21	Europe / Austria / Lower Austria	Environment	unknown	unknown	unkown	wastewater sample - 24h composite		B.1.1	G
hCoV-19/env/Austria/CeMM4534/2021|EPI_ISL_1209351|2021-02-21	2021-02-21	Europe / Austria / Lower Austria	Environment	unknown	unknown	unkown	wastewater sample - 24h composite		B.1.1	GR
hCoV-19/env/Austria/CeMM4535/2021|EPI_ISL_1209352|2021-02-21	2021-02-21	Europe / Austria / Lower Austria	Environment	unknown	unknown	unkown	wastewater sample - 24h composite		None	GR
hCoV-19/env/Austria/CeMM4536/2021|EPI_ISL_1209353|2021-02-21	2021-02-21	Europe / Austria / Lower Austria	Environment	unknown	unknown	unkown	wastewater sample - 24h composite		B.1.177.81	GV
hCoV-19/env/Austria/CeMM4537/2021|EPI_ISL_1209354|2021-02-22	2021-02-22	Europe / Austria / Lower Austria	Environment	unknown	unknown	unkown	wastewater sample - 24h composite		B.1.1.7	GR
hCoV-19/env/Austria/CeMM4538/2021|EPI_ISL_1209355|2021-02-22	2021-02-22	Europe / Austria / Lower Austria	Environment	unknown	unknown	unkown	wastewater sample - 24h composite		None	GR
hCoV-19/env/Austria/CeMM4540/2021|EPI_ISL_1209356|2021-02-22	2021-02-22	Europe / Austria / Lower Austria	Environment	unknown	unknown	unkown	wastewater sample - 24h composite		None	GRY
hCoV-19/env/Austria/CeMM4541/2021|EPI_ISL_1209357|2021-02-22	2021-02-22	Europe / Austria / Lower Austria	Environment	unknown	unknown	unkown	wastewater sample - 24h composite		B.1.1	GR
hCoV-19/env/Austria/CeMM4542/2021|EPI_ISL_1209358|2021-02-22	2021-02-22	Europe / Austria / Lower Austria	Environment	unknown	unknown	unkown	wastewater sample - 24h composite		B.1.1.7	GR
hCoV-19/env/Austria/CeMM4543/2021|EPI_ISL_1209359|2021-02-23	2021-02-23	Europe / Austria / Lower Austria	Environment	unknown	unknown	unkown	wastewater sample - 24h composite		B.1.1.7	GRY
hCoV-19/env/Austria/CeMM4544/2021|EPI_ISL_1209360|2021-02-23	2021-02-23	Europe / Austria / Lower Austria	Environment	unknown	unknown	unkown	wastewater sample - 24h composite		B.1.1.7	GR
hCoV-19/env/Austria/CeMM4545/2021|EPI_ISL_1209361|2021-02-23	2021-02-23	Europe / Austria / Lower Austria	Environment	unknown	unknown	unkown	wastewater sample - 24h composite		B.1.1	GR
hCoV-19/env/Austria/CeMM4546/2021|EPI_ISL_1209362|2021-02-23	2021-02-23	Europe / Austria / Lower Austria	Environment	unknown	unknown	unkown	wastewater sample - 24h composite		B.1.1	GR
hCoV-19/env/Austria/CeMM4547/2021|EPI_ISL_1209363|2021-02-23	2021-02-23	Europe / Austria / Lower Austria	Environment	unknown	unknown	unkown	wastewater sample - 24h composite		B.1.1.7	GRY
hCoV-19/env/Austria/CeMM4548/2021|EPI_ISL_1209364|2021-02-23	2021-02-23	Europe / Austria / Lower Austria	Environment	unknown	unknown	unkown	wastewater sample - 24h composite		B.1.1.7	GRY
hCoV-19/env/Austria/CeMM4651/2021|EPI_ISL_1209369|2021-02-20	2021-02-20	Europe / Austria / Lower Austria	Environment	unknown	unknown	unkown	wastewater sample - 24h composite		B.1.1.7	GRY
hCoV-19/env/USA/FL-UF-39/2021|EPI_ISL_1273074|2021-01-12	2021-01-12	North America / USA / Florida / Levy County	Environment	unknown	unknown	unknown	Sewage		B.1.375	GH
hCoV-19/env/USA/FL-UF-40/2020|EPI_ISL_1273075|2020-08-12	2020-08-12	North America / USA / Florida / Levy County	Environment	unknown	unknown	unknown	Sewage		B.1	GH
hCoV-19/env/United_Arab_Emirates/ADAFSA-01/2020|EPI_ISL_1317742|2020-12-30	2020-12-30	Asia / United Arab Emirates / Abu Dhabi Emirate	Environment	unknown	unknown	unknown	Doughâ€forming table swab in a Bakery		None	O
hCoV-19/env/United_Arab_Emirates/ADAFSA-02/2020|EPI_ISL_1318094|2020-12-30	2020-12-30	Asia / United Arab Emirates / Abu Dhabi Emirate	Environment	unknown	unknown	unknown	Washing table (stainless steel) swab in a Bakery.		A	O
hCoV-19/env/Austria/CeMM4529/2021|EPI_ISL_1495272|2021-02-17	2021-02-17	Europe / Austria / Lower Austria	Environment	unknown	unknown	unknown	Wastewater sample - 24h composite		B.1.1.7	GRY
hCoV-19/env/Austria/CeMM4532/2021|EPI_ISL_1495273|2021-02-21	2021-02-21	Europe / Austria / Lower Austria	Environment	unknown	unknown	unknown	Wastewater sample - 24h composite		B.1.258	G
hCoV-19/env/Austria/CeMM5032/2021|EPI_ISL_1495362|2021-02-24	2021-02-24	Europe / Austria / Vorarlberg	Environment	unknown	unknown	unknown	Wastewater sample - PEG Precipitation		B.1	G
hCoV-19/env/Austria/CeMM5033/2021|EPI_ISL_1495363|2021-02-28	2021-02-28	Europe / Austria / Vorarlberg	Environment	unknown	unknown	unknown	Wastewater sample - PEG Precipitation		B.1	GH
hCoV-19/env/Austria/CeMM5034/2021|EPI_ISL_1495364|2021-02-23	2021-02-23	Europe / Austria / Vorarlberg	Environment	unknown	unknown	unknown	Wastewater sample - PEG Precipitation		B.1.160	GH
hCoV-19/env/Austria/CeMM5035/2021|EPI_ISL_1495365|2021-02-26	2021-02-26	Europe / Austria / Vorarlberg	Environment	unknown	unknown	unknown	Wastewater sample - PEG Precipitation		B.1.160	GH
hCoV-19/env/Austria/CeMM5036/2021|EPI_ISL_1495366|2021-02-28	2021-02-28	Europe / Austria / Vorarlberg	Environment	unknown	unknown	unknown	Wastewater sample - PEG Precipitation		B.1.160	GH
hCoV-19/env/Austria/CeMM5037/2021|EPI_ISL_1495367|2021-02-28	2021-02-28	Europe / Austria / Vorarlberg	Environment	unknown	unknown	unknown	Wastewater sample - PEG Precipitation		None	G
hCoV-19/env/Austria/CeMM5038/2021|EPI_ISL_1495368|2021-02-24	2021-02-24	Europe / Austria / Vorarlberg	Environment	unknown	unknown	unknown	Wastewater sample - PEG Precipitation		None	G
hCoV-19/env/Austria/CeMM5039/2021|EPI_ISL_1495369|2021-02-26	2021-02-26	Europe / Austria / Vorarlberg	Environment	unknown	unknown	unknown	Wastewater sample - PEG Precipitation		B.1.1	GRY
hCoV-19/env/Austria/CeMM5040/2021|EPI_ISL_1495370|2021-02-28	2021-02-28	Europe / Austria / Vorarlberg	Environment	unknown	unknown	unknown	Wastewater sample - PEG Precipitation		None	GR
hCoV-19/env/Austria/CeMM5041/2021|EPI_ISL_1495371|2021-02-23	2021-02-23	Europe / Austria / Carinthia	Environment	unknown	unknown	unknown	Wastewater sample - PEG Precipitation		B.1.258	G
hCoV-19/env/Austria/CeMM5043/2021|EPI_ISL_1495372|2021-02-27	2021-02-27	Europe / Austria / Carinthia	Environment	unknown	unknown	unknown	Wastewater sample - PEG Precipitation		None	GR
hCoV-19/env/Austria/CeMM5044/2021|EPI_ISL_1495373|2021-02-23	2021-02-23	Europe / Austria / Salzburg	Environment	unknown	unknown	unknown	Wastewater sample - PEG Precipitation		B.1.177.86	G
hCoV-19/env/Liechtenstein/CeMM5046/2021|EPI_ISL_1495374|2021-02-24	2021-02-24	Europe / Liechtenstein	Environment	unknown	unknown	unknown	Wastewater sample - PEG Precipitation		None	GR
hCoV-19/env/Liechtenstein/CeMM5047/2021|EPI_ISL_1495375|2021-02-28	2021-02-28	Europe / Liechtenstein	Environment	unknown	unknown	unknown	Wastewater sample - PEG Precipitation		None	GRY
hCoV-19/env/Austria/CeMM5048/2021|EPI_ISL_1495376|2021-02-21	2021-02-21	Europe / Austria / Salzburg	Environment	unknown	unknown	unknown	Wastewater sample - PEG Precipitation		B.1.1.7	GRY
hCoV-19/env/Austria/CeMM5049/2021|EPI_ISL_1495377|2021-02-24	2021-02-24	Europe / Austria / Salzburg	Environment	unknown	unknown	unknown	Wastewater sample - PEG Precipitation		B.1.1.7	GRY
hCoV-19/env/Austria/CeMM5050/2021|EPI_ISL_1495378|2021-02-26	2021-02-26	Europe / Austria / Salzburg	Environment	unknown	unknown	unknown	Wastewater sample - PEG Precipitation		B.1.1.7	GRY
hCoV-19/env/Austria/CeMM5051/2021|EPI_ISL_1495379|2021-02-28	2021-02-28	Europe / Austria / Salzburg	Environment	unknown	unknown	unknown	Wastewater sample - PEG Precipitation		B.1.1.7	GRY
hCoV-19/env/Austria/CeMM5053/2021|EPI_ISL_1495380|2021-02-24	2021-02-24	Europe / Austria / Salzburg	Environment	unknown	unknown	unknown	Wastewater sample - PEG Precipitation		B.1	G
hCoV-19/env/Austria/CeMM5054/2021|EPI_ISL_1495381|2021-02-26	2021-02-26	Europe / Austria / Salzburg	Environment	unknown	unknown	unknown	Wastewater sample - PEG Precipitation		B.1.177.77	GV
hCoV-19/env/Austria/CeMM5056/2021|EPI_ISL_1495382|2021-02-22	2021-02-22	Europe / Austria / Salzburg	Environment	unknown	unknown	unknown	Wastewater sample - PEG Precipitation		B.1	G
hCoV-19/env/Austria/CeMM5057/2021|EPI_ISL_1495383|2021-02-24	2021-02-24	Europe / Austria / Salzburg	Environment	unknown	unknown	unknown	Wastewater sample - PEG Precipitation		None	GR
hCoV-19/env/Austria/CeMM5069/2021|EPI_ISL_1495384|2021-02-28	2021-02-28	Europe / Austria / Lower Austria	Environment	unknown	unknown	unknown	Wastewater sample - 24h composite		B.1.1	GR
hCoV-19/env/Austria/CeMM5070/2021|EPI_ISL_1495385|2021-02-28	2021-02-28	Europe / Austria / Lower Austria	Environment	unknown	unknown	unknown	Wastewater sample - 24h composite		B.1.1.7	GRY
hCoV-19/env/Austria/CeMM5071/2021|EPI_ISL_1495386|2021-02-28	2021-02-28	Europe / Austria / Lower Austria	Environment	unknown	unknown	unknown	Wastewater sample - 24h composite		B.1.1.7	GRY
hCoV-19/env/Austria/CeMM5072/2021|EPI_ISL_1495387|2021-02-28	2021-02-28	Europe / Austria / Lower Austria	Environment	unknown	unknown	unknown	Wastewater sample - 24h composite		B.1.1.7	GR
hCoV-19/env/Austria/CeMM5073/2021|EPI_ISL_1495388|2021-02-28	2021-02-28	Europe / Austria / Lower Austria	Environment	unknown	unknown	unknown	Wastewater sample - 24h composite		B.1	G
hCoV-19/env/Austria/CeMM5074/2021|EPI_ISL_1495389|2021-02-28	2021-02-28	Europe / Austria / Lower Austria	Environment	unknown	unknown	unknown	Wastewater sample - 24h composite		B.1	G
hCoV-19/env/Austria/CeMM5075/2021|EPI_ISL_1495390|2021-02-28	2021-02-28	Europe / Austria / Lower Austria	Environment	unknown	unknown	unknown	Wastewater sample - 24h composite		B.1.1.7	GRY
hCoV-19/env/Austria/CeMM5076/2021|EPI_ISL_1495391|2021-02-28	2021-02-28	Europe / Austria / Lower Austria	Environment	unknown	unknown	unknown	Wastewater sample - 24h composite		B.1.1.7	GRY
hCoV-19/env/Austria/CeMM5077/2021|EPI_ISL_1495392|2021-02-28	2021-02-28	Europe / Austria / Lower Austria	Environment	unknown	unknown	unknown	Wastewater sample - 24h composite		None	GR
hCoV-19/env/Austria/CeMM5078/2021|EPI_ISL_1495393|2021-02-28	2021-02-28	Europe / Austria / Lower Austria	Environment	unknown	unknown	unknown	Wastewater sample - 24h composite		None	GR
hCoV-19/env/Austria/CeMM5079/2021|EPI_ISL_1495394|2021-02-28	2021-02-28	Europe / Austria / Lower Austria	Environment	unknown	unknown	unknown	Wastewater sample - 24h composite		None	GR
hCoV-19/env/Austria/CeMM5080/2021|EPI_ISL_1495395|2021-03-01	2021-03-01	Europe / Austria / Lower Austria	Environment	unknown	unknown	unknown	Wastewater sample - 24h composite		B.1.1.7	GRY
hCoV-19/env/Austria/CeMM5081/2021|EPI_ISL_1495396|2021-03-01	2021-03-01	Europe / Austria / Lower Austria	Environment	unknown	unknown	unknown	Wastewater sample - 24h composite		None	GR
hCoV-19/env/Austria/CeMM5083/2021|EPI_ISL_1495397|2021-03-01	2021-03-01	Europe / Austria / Lower Austria	Environment	unknown	unknown	unknown	Wastewater sample - 24h composite		None	GRY
hCoV-19/env/Austria/CeMM5085/2021|EPI_ISL_1495398|2021-03-01	2021-03-01	Europe / Austria / Lower Austria	Environment	unknown	unknown	unknown	Wastewater sample - 24h composite		B.1.1.7	GR
hCoV-19/env/Austria/CeMM5086/2021|EPI_ISL_1495399|2021-03-02	2021-03-02	Europe / Austria / Lower Austria	Environment	unknown	unknown	unknown	Wastewater sample - 24h composite		B.1.1.7	GRY
hCoV-19/env/Austria/CeMM5087/2021|EPI_ISL_1495400|2021-03-02	2021-03-02	Europe / Austria / Lower Austria	Environment	unknown	unknown	unknown	Wastewater sample - 24h composite		B.1.1.7	GRY
hCoV-19/env/Austria/CeMM5088/2021|EPI_ISL_1495401|2021-03-02	2021-03-02	Europe / Austria / Lower Austria	Environment	unknown	unknown	unknown	Wastewater sample - 24h composite		B.1.1.7	GRY
hCoV-19/env/Austria/CeMM5090/2021|EPI_ISL_1495402|2021-03-02	2021-03-02	Europe / Austria / Lower Austria	Environment	unknown	unknown	unknown	Wastewater sample - 24h composite		B.1.1.7	GRY
hCoV-19/env/Austria/CeMM5091/2021|EPI_ISL_1495403|2021-03-02	2021-03-02	Europe / Austria / Lower Austria	Environment	unknown	unknown	unknown	Wastewater sample - 24h composite		B.1.1.7	GRY
hCoV-19/env/Austria/CeMM5092/2021|EPI_ISL_1495404|2021-03-03	2021-03-03	Europe / Austria / Lower Austria	Environment	unknown	unknown	unknown	Wastewater sample - 24h composite		B.1.1.7	GRY
hCoV-19/env/Austria/CeMM5093/2021|EPI_ISL_1495405|2021-02-28	2021-02-28	Europe / Austria / Vienna	Environment	unknown	unknown	unknown	Wastewater sample - 24h composite		B.1.1	G
hCoV-19/env/Austria/CeMM5094/2021|EPI_ISL_1495406|2021-03-02	2021-03-02	Europe / Austria / Vienna	Environment	unknown	unknown	unknown	Wastewater sample - 24h composite		B.1.1.7	GR
hCoV-19/env/Austria/CeMM5572/2021|EPI_ISL_1495551|2021-03-08	2021-03-08	Europe / Austria / Lower Austria	Environment	unknown	unknown	unknown	Wastewater sample - 24h composite		B.1.1.7	GRY
hCoV-19/env/Austria/CeMM5574/2021|EPI_ISL_1495552|2021-03-08	2021-03-08	Europe / Austria / Lower Austria	Environment	unknown	unknown	unknown	Wastewater sample - 24h composite		B.1.1.7	GRY
hCoV-19/env/Austria/CeMM5575/2021|EPI_ISL_1495553|2021-03-08	2021-03-08	Europe / Austria / Lower Austria	Environment	unknown	unknown	unknown	Wastewater sample - 24h composite		B.1.1.7	GRY
hCoV-19/env/Austria/CeMM5576/2021|EPI_ISL_1495554|2021-03-08	2021-03-08	Europe / Austria / Lower Austria	Environment	unknown	unknown	unknown	Wastewater sample - 24h composite		B.1	G
hCoV-19/env/Austria/CeMM5577/2021|EPI_ISL_1495555|2021-03-08	2021-03-08	Europe / Austria / Lower Austria	Environment	unknown	unknown	unknown	Wastewater sample - 24h composite		B.1.1.7	GR
hCoV-19/env/Austria/CeMM5578/2021|EPI_ISL_1495556|2021-03-08	2021-03-08	Europe / Austria / Lower Austria	Environment	unknown	unknown	unknown	Wastewater sample - 24h composite		B.1.1.7	GRY
hCoV-19/env/Austria/CeMM5579/2021|EPI_ISL_1495557|2021-03-08	2021-03-08	Europe / Austria / Lower Austria	Environment	unknown	unknown	unknown	Wastewater sample - 24h composite		B.1.1.7	GRY
hCoV-19/env/Austria/CeMM5580/2021|EPI_ISL_1495558|2021-03-08	2021-03-08	Europe / Austria / Lower Austria	Environment	unknown	unknown	unknown	Wastewater sample - 24h composite		None	GR
hCoV-19/env/Austria/CeMM5581/2021|EPI_ISL_1495559|2021-03-08	2021-03-08	Europe / Austria / Lower Austria	Environment	unknown	unknown	unknown	Wastewater sample - 24h composite		B.1.1.7	GRY
hCoV-19/env/Austria/CeMM5582/2021|EPI_ISL_1495560|2021-03-08	2021-03-08	Europe / Austria / Lower Austria	Environment	unknown	unknown	unknown	Wastewater sample - 24h composite		B.1.1.7	O
hCoV-19/env/Austria/CeMM5583/2021|EPI_ISL_1495561|2021-03-09	2021-03-09	Europe / Austria / Lower Austria	Environment	unknown	unknown	unknown	Wastewater sample - 24h composite		B.1.1.7	GR
hCoV-19/env/Austria/CeMM5586/2021|EPI_ISL_1495562|2021-03-09	2021-03-09	Europe / Austria / Lower Austria	Environment	unknown	unknown	unknown	Wastewater sample - 24h composite		B.1.1.7	GR
hCoV-19/env/Austria/CeMM5588/2021|EPI_ISL_1495563|2021-03-09	2021-03-09	Europe / Austria / Lower Austria	Environment	unknown	unknown	unknown	Wastewater sample - 24h composite		B.1.1.7	GR
hCoV-19/env/Austria/CeMM5589/2021|EPI_ISL_1495564|2021-03-10	2021-03-10	Europe / Austria / Lower Austria	Environment	unknown	unknown	unknown	Wastewater sample - 24h composite		B.1.1.7	GRY
hCoV-19/env/Austria/CeMM5590/2021|EPI_ISL_1495565|2021-03-10	2021-03-10	Europe / Austria / Lower Austria	Environment	unknown	unknown	unknown	Wastewater sample - 24h composite		B.1.1.7	GRY
hCoV-19/env/Austria/CeMM5591/2021|EPI_ISL_1495566|2021-03-10	2021-03-10	Europe / Austria / Lower Austria	Environment	unknown	unknown	unknown	Wastewater sample - 24h composite		B.1.1.7	GRY
hCoV-19/env/Austria/CeMM5592/2021|EPI_ISL_1495567|2021-03-10	2021-03-10	Europe / Austria / Lower Austria	Environment	unknown	unknown	unknown	Wastewater sample - 24h composite		B.1.1.7	GRY
hCoV-19/env/Austria/CeMM5593/2021|EPI_ISL_1495568|2021-03-10	2021-03-10	Europe / Austria / Lower Austria	Environment	unknown	unknown	unknown	Wastewater sample - 24h composite		B.1.1.7	GRY
hCoV-19/env/Austria/CeMM5594/2021|EPI_ISL_1495569|2021-03-10	2021-03-10	Europe / Austria / Lower Austria	Environment	unknown	unknown	unknown	Wastewater sample - 24h composite		B.1.1.7	GRY
hCoV-19/env/Austria/CeMM5595/2021|EPI_ISL_1495570|2021-03-07	2021-03-07	Europe / Austria / Vienna	Environment	unknown	unknown	unknown	Wastewater sample - 24h composite		B.1.1	GR
hCoV-19/env/Austria/CeMM5596/2021|EPI_ISL_1495571|2021-03-09	2021-03-09	Europe / Austria / Vienna	Environment	unknown	unknown	unknown	Wastewater sample - 24h composite		B.1.1.7	GRY
hCoV-19/env/Austria/CeMM5600/2021|EPI_ISL_1495572|2021-03-04	2021-03-04	Europe / Austria / Burgenland	Environment	unknown	unknown	unknown	Wastewater sample - 24h composite		B.1.1.7	GRY
hCoV-19/env/Austria/CeMM5601/2021|EPI_ISL_1495573|2021-03-04	2021-03-04	Europe / Austria / Burgenland	Environment	unknown	unknown	unknown	Wastewater sample - 24h composite		B.1.1.7	GRY
hCoV-19/env/Austria/CeMM5646/2021|EPI_ISL_1495602|2021-03-01	2021-03-01	Europe / Austria / Carinthia	Environment	unknown	unknown	unknown	Wastewater		B.1.1.7	GRY
hCoV-19/env/Austria/CeMM5647/2021|EPI_ISL_1495603|2021-03-03	2021-03-03	Europe / Austria / Carinthia	Environment	unknown	unknown	unknown	Wastewater		None	GR
hCoV-19/env/Austria/CeMM5648/2021|EPI_ISL_1495604|2021-03-06	2021-03-06	Europe / Austria / Carinthia	Environment	unknown	unknown	unknown	Wastewater		B.1.1.7	GRY
hCoV-19/env/Liechtenstein/CeMM5649/2021|EPI_ISL_1495605|2021-03-07	2021-03-07	Europe / Liechtenstein	Environment	unknown	unknown	unknown	Wastewater		B.1.1.7	GRY
hCoV-19/env/Austria/CeMM5651/2021|EPI_ISL_1495606|2021-03-05	2021-03-05	Europe / Austria / Salzburg	Environment	unknown	unknown	unknown	Wastewater		B.1.1.7	GRY
hCoV-19/env/Austria/CeMM5652/2021|EPI_ISL_1495607|2021-03-06	2021-03-06	Europe / Austria / Salzburg	Environment	unknown	unknown	unknown	Wastewater		B.1.1	GR
hCoV-19/env/Austria/CeMM5653/2021|EPI_ISL_1495608|2021-03-07	2021-03-07	Europe / Austria / Salzburg	Environment	unknown	unknown	unknown	Wastewater		B.1.1.7	GRY
hCoV-19/env/Austria/CeMM5654/2021|EPI_ISL_1495609|2021-03-03	2021-03-03	Europe / Austria / Carinthia	Environment	unknown	unknown	unknown	Wastewater		B.1.1	G
hCoV-19/env/Austria/CeMM5655/2021|EPI_ISL_1495610|2021-03-04	2021-03-04	Europe / Austria / Carinthia	Environment	unknown	unknown	unknown	Wastewater		B.1.1	GR
hCoV-19/env/Austria/CeMM5656/2021|EPI_ISL_1495611|2021-03-05	2021-03-05	Europe / Austria / Carinthia	Environment	unknown	unknown	unknown	Wastewater		B.1	G
hCoV-19/env/Austria/CeMM5658/2021|EPI_ISL_1495612|2021-03-02	2021-03-02	Europe / Austria / Carinthia	Environment	unknown	unknown	unknown	Wastewater		B.1.1	GR
hCoV-19/env/Austria/CeMM5659/2021|EPI_ISL_1495613|2021-03-04	2021-03-04	Europe / Austria / Carinthia	Environment	unknown	unknown	unknown	Wastewater		B.1.1.7	GRY
hCoV-19/env/Austria/CeMM5660/2021|EPI_ISL_1495614|2021-03-07	2021-03-07	Europe / Austria / Carinthia	Environment	unknown	unknown	unknown	Wastewater		B.1.1.7	GRY
hCoV-19/env/Austria/CeMM5661/2021|EPI_ISL_1495615|2021-03-03	2021-03-03	Europe / Austria / Salzburg	Environment	unknown	unknown	unknown	Wastewater		B.1	G
hCoV-19/env/Austria/CeMM5664/2021|EPI_ISL_1495616|2021-03-04	2021-03-04	Europe / Austria / Vorarlberg	Environment	unknown	unknown	unknown	Wastewater		B.1.473	GH
hCoV-19/env/Austria/CeMM5665/2021|EPI_ISL_1495617|2021-03-06	2021-03-06	Europe / Austria / Vorarlberg	Environment	unknown	unknown	unknown	Wastewater		B.1.160	G
hCoV-19/env/Austria/CeMM5666/2021|EPI_ISL_1495618|2021-03-05	2021-03-05	Europe / Austria / Vorarlberg	Environment	unknown	unknown	unknown	Wastewater		B.1.623	GH
hCoV-19/env/Austria/CeMM5667/2021|EPI_ISL_1495619|2021-03-07	2021-03-07	Europe / Austria / Vorarlberg	Environment	unknown	unknown	unknown	Wastewater		None	GRY
hCoV-19/env/Austria/CeMM5668/2021|EPI_ISL_1495620|2021-03-04	2021-03-04	Europe / Austria / Vorarlberg	Environment	unknown	unknown	unknown	Wastewater		B.1.221	G
hCoV-19/env/Austria/CeMM5671/2021|EPI_ISL_1495621|2021-03-07	2021-03-07	Europe / Austria / Vorarlberg	Environment	unknown	unknown	unknown	Wastewater		B.1	G
hCoV-19/env/Austria/CeMM5672/2021|EPI_ISL_1495622|2021-03-04	2021-03-04	Europe / Austria / Vorarlberg	Environment	unknown	unknown	unknown	Wastewater		None	G
hCoV-19/env/Austria/CeMM5673/2021|EPI_ISL_1495623|2021-03-06	2021-03-06	Europe / Austria / Vorarlberg	Environment	unknown	unknown	unknown	Wastewater		B.1.1.7	GRY
hCoV-19/env/Austria/CeMM5674/2021|EPI_ISL_1495624|2021-03-07	2021-03-07	Europe / Austria / Salzburg	Environment	unknown	unknown	unknown	Wastewater		B.1.1.7	GRY
hCoV-19/env/Austria/CeMM5675/2021|EPI_ISL_1495625|2021-03-09	2021-03-09	Europe / Austria / Salzburg	Environment	unknown	unknown	unknown	Wastewater		B.1.1.7	GR
hCoV-19/env/Austria/CeMM6098/2021|EPI_ISL_1495867|2021-03-21	2021-03-21	Europe / Austria / Lower Austria	Environment	unknown	unknown	unknown	24h composite wastewater sample		B.1	GR
hCoV-19/env/Austria/CeMM6099/2021|EPI_ISL_1495868|2021-03-23	2021-03-23	Europe / Austria / Lower Austria	Environment	unknown	unknown	unknown	24h composite wastewater sample		B.1.1.7	GRY
hCoV-19/env/Austria/CeMM6100/2021|EPI_ISL_1495869|2021-03-23	2021-03-23	Europe / Austria / Lower Austria	Environment	unknown	unknown	unknown	24h composite wastewater sample		None	GRY
hCoV-19/env/Austria/CeMM6102/2021|EPI_ISL_1495870|2021-03-21	2021-03-21	Europe / Austria / Lower Austria	Environment	unknown	unknown	unknown	24h composite wastewater sample		None	GR
hCoV-19/env/Austria/CeMM6103/2021|EPI_ISL_1495871|2021-03-18	2021-03-18	Europe / Austria / Vienna	Environment	unknown	unknown	unknown	24h composite wastewater sample		B.1.1	G
hCoV-19/env/Austria/CeMM6105/2021|EPI_ISL_1495872|2021-03-17	2021-03-17	Europe / Austria / Vienna	Environment	unknown	unknown	unknown	24h composite wastewater sample		B.1.1.7	GRY
hCoV-19/env/Austria/CeMM6107/2021|EPI_ISL_1495873|2021-03-23	2021-03-23	Europe / Austria / Lower Austria	Environment	unknown	unknown	unknown	24h composite wastewater sample		B.1.1.7	GRY
hCoV-19/env/Austria/CeMM6108/2021|EPI_ISL_1495874|2021-03-22	2021-03-22	Europe / Austria / Lower Austria	Environment	unknown	unknown	unknown	24h composite wastewater sample		B.1.1	GR
hCoV-19/env/Austria/CeMM6109/2021|EPI_ISL_1495875|2021-03-23	2021-03-23	Europe / Austria / Lower Austria	Environment	unknown	unknown	unknown	24h composite wastewater sample		B.1.1.7	GRY
hCoV-19/env/Austria/CeMM6111/2021|EPI_ISL_1495876|2021-03-18	2021-03-18	Europe / Austria / Vienna	Environment	unknown	unknown	unknown	24h composite wastewater sample		B.1.1.7	GR
hCoV-19/env/Austria/CeMM6112/2021|EPI_ISL_1495877|2021-03-21	2021-03-21	Europe / Austria / Lower Austria	Environment	unknown	unknown	unknown	24h composite wastewater sample		B.1.1.7	GRY
hCoV-19/env/Austria/CeMM6113/2021|EPI_ISL_1495878|2021-03-21	2021-03-21	Europe / Austria / Lower Austria	Environment	unknown	unknown	unknown	24h composite wastewater sample		B.1.1.7	GRY
hCoV-19/env/Austria/CeMM6114/2021|EPI_ISL_1495879|2021-03-22	2021-03-22	Europe / Austria / Lower Austria	Environment	unknown	unknown	unknown	24h composite wastewater sample		B.1.1.7	GRY
hCoV-19/env/Austria/CeMM6115/2021|EPI_ISL_1495880|2021-03-11	2021-03-11	Europe / Austria / Lower Austria	Environment	unknown	unknown	unknown	24h composite wastewater sample		B.1.1.7	GR
hCoV-19/env/Austria/CeMM6116/2021|EPI_ISL_1495881|2021-03-21	2021-03-21	Europe / Austria / Lower Austria	Environment	unknown	unknown	unknown	24h composite wastewater sample		B.1.1.7	GRY
hCoV-19/env/Austria/CeMM6117/2021|EPI_ISL_1495882|2021-03-21	2021-03-21	Europe / Austria / Lower Austria	Environment	unknown	unknown	unknown	24h composite wastewater sample		B.1.1.7	GRY
hCoV-19/env/Austria/CeMM6118/2021|EPI_ISL_1495883|2021-03-21	2021-03-21	Europe / Austria / Lower Austria	Environment	unknown	unknown	unknown	24h composite wastewater sample		B.1.1.7	GRY
hCoV-19/env/Austria/CeMM6119/2021|EPI_ISL_1495884|2021-03-14	2021-03-14	Europe / Austria / Vienna	Environment	unknown	unknown	unknown	24h composite wastewater sample		None	GR
hCoV-19/env/Austria/CeMM6120/2021|EPI_ISL_1495885|2021-03-21	2021-03-21	Europe / Austria / Lower Austria	Environment	unknown	unknown	unknown	24h composite wastewater sample		B.1.1.7	GRY
hCoV-19/env/Austria/CeMM6122/2021|EPI_ISL_1495886|2021-03-22	2021-03-22	Europe / Austria / Lower Austria	Environment	unknown	unknown	unknown	24h composite wastewater sample		B.1.1.7	GRY
hCoV-19/env/Austria/CeMM6123/2021|EPI_ISL_1495887|2021-03-21	2021-03-21	Europe / Austria / Lower Austria	Environment	unknown	unknown	unknown	24h composite wastewater sample		None	GRY
hCoV-19/env/Austria/CeMM6124/2021|EPI_ISL_1495888|2021-03-22	2021-03-22	Europe / Austria / Lower Austria	Environment	unknown	unknown	unknown	24h composite wastewater sample		B.1.1.7	GRY
hCoV-19/env/Austria/CeMM6125/2021|EPI_ISL_1495889|2021-03-21	2021-03-21	Europe / Austria / Lower Austria	Environment	unknown	unknown	unknown	24h composite wastewater sample		B.1.1.7	GRY
hCoV-19/env/Austria/CeMM6126/2021|EPI_ISL_1495890|2021-03-22	2021-03-22	Europe / Austria / Lower Austria	Environment	unknown	unknown	unknown	24h composite wastewater sample		B.1.1.7	GRY
hCoV-19/env/Austria/CeMM6127/2021|EPI_ISL_1495891|2021-03-21	2021-03-21	Europe / Austria / Lower Austria	Environment	unknown	unknown	unknown	24h composite wastewater sample		B.1.1.7	GRY
hCoV-19/env/Austria/CeMM6128/2021|EPI_ISL_1495892|2021-03-09	2021-03-09	Europe / Austria / Upper Austria	Environment	unknown	unknown	unknown	24h composite wastewater sample		B.1.1	G
hCoV-19/env/Austria/CeMM6129/2021|EPI_ISL_1495893|2021-03-23	2021-03-23	Europe / Austria / Lower Austria	Environment	unknown	unknown	unknown	24h composite wastewater sample		None	GR
hCoV-19/env/Austria/CeMM6130/2021|EPI_ISL_1495894|2021-03-10	2021-03-10	Europe / Austria / Carinthia	Environment	unknown	unknown	unknown	Wastewater		B.1.1.7	GRY
hCoV-19/env/Austria/CeMM6133/2021|EPI_ISL_1495895|2021-03-09	2021-03-09	Europe / Austria / Salzburg	Environment	unknown	unknown	unknown	Wastewater		B.1.1.7	GRY
hCoV-19/env/Austria/CeMM6134/2021|EPI_ISL_1495896|2021-03-12	2021-03-12	Europe / Austria / Salzburg	Environment	unknown	unknown	unknown	Wastewater		B.1.1.7	GRY
hCoV-19/env/Austria/CeMM6135/2021|EPI_ISL_1495897|2021-03-14	2021-03-14	Europe / Austria / Salzburg	Environment	unknown	unknown	unknown	Wastewater		B.1.1.7	GRY
hCoV-19/env/Austria/CeMM6136/2021|EPI_ISL_1495898|2021-03-09	2021-03-09	Europe / Austria / Carinthia	Environment	unknown	unknown	unknown	Wastewater		B.1.1.7	GRY
hCoV-19/env/Austria/CeMM6137/2021|EPI_ISL_1495899|2021-03-11	2021-03-11	Europe / Austria / Carinthia	Environment	unknown	unknown	unknown	Wastewater		B.1.1	GR
hCoV-19/env/Austria/CeMM6138/2021|EPI_ISL_1495900|2021-03-14	2021-03-14	Europe / Austria / Carinthia	Environment	unknown	unknown	unknown	Wastewater		B.1.1.7	GRY
hCoV-19/env/Austria/CeMM6139/2021|EPI_ISL_1495901|2021-03-04	2021-03-04	Europe / Austria / Salzburg	Environment	unknown	unknown	unknown	Wastewater		None	GR
hCoV-19/env/Austria/CeMM6140/2021|EPI_ISL_1495902|2021-03-07	2021-03-07	Europe / Austria / Salzburg	Environment	unknown	unknown	unknown	Wastewater		None	GR
hCoV-19/env/Austria/CeMM6141/2021|EPI_ISL_1495903|2021-03-14	2021-03-14	Europe / Austria / Salzburg	Environment	unknown	unknown	unknown	Wastewater		B.1.1.7	GRY
hCoV-19/env/Austria/CeMM6142/2021|EPI_ISL_1495904|2021-03-09	2021-03-09	Europe / Austria / Salzburg	Environment	unknown	unknown	unknown	Wastewater		B.1.1	GR
hCoV-19/env/Austria/CeMM6143/2021|EPI_ISL_1495905|2021-03-11	2021-03-11	Europe / Austria / Salzburg	Environment	unknown	unknown	unknown	Wastewater		B.1.1	GR
hCoV-19/env/Austria/CeMM6145/2021|EPI_ISL_1495906|2021-03-10	2021-03-10	Europe / Austria / Salzburg	Environment	unknown	unknown	unknown	Wastewater		B.1.177	G
hCoV-19/env/Austria/CeMM6146/2021|EPI_ISL_1495907|2021-03-15	2021-03-15	Europe / Austria / Salzburg	Environment	unknown	unknown	unknown	Wastewater		B.1.1.7	GR
hCoV-19/env/Austria/CeMM6147/2021|EPI_ISL_1495908|2021-03-16	2021-03-16	Europe / Austria / Salzburg	Environment	unknown	unknown	unknown	Wastewater		B.1.1.7	GRY
hCoV-19/env/Austria/CeMM6148/2021|EPI_ISL_1495909|2021-03-11	2021-03-11	Europe / Austria / Salzburg	Environment	unknown	unknown	unknown	Wastewater		B.1.1.7	GRY
hCoV-19/env/Austria/CeMM6149/2021|EPI_ISL_1495910|2021-03-15	2021-03-15	Europe / Austria / Salzburg	Environment	unknown	unknown	unknown	Wastewater		B.1.1.7	GRY
hCoV-19/env/Austria/CeMM6150/2021|EPI_ISL_1495911|2021-03-08	2021-03-08	Europe / Austria / Vorarlberg	Environment	unknown	unknown	unknown	Wastewater		B.1.609	G
hCoV-19/env/Austria/CeMM6151/2021|EPI_ISL_1495912|2021-03-12	2021-03-12	Europe / Austria / Vorarlberg	Environment	unknown	unknown	unknown	Wastewater		None	G
hCoV-19/env/Austria/CeMM6152/2021|EPI_ISL_1495913|2021-03-14	2021-03-14	Europe / Austria / Vorarlberg	Environment	unknown	unknown	unknown	Wastewater		B.1.1	GR
hCoV-19/env/Austria/CeMM6153/2021|EPI_ISL_1495914|2021-03-11	2021-03-11	Europe / Austria / Vorarlberg	Environment	unknown	unknown	unknown	Wastewater		B.1.160	G
hCoV-19/env/Austria/CeMM6154/2021|EPI_ISL_1495915|2021-03-14	2021-03-14	Europe / Austria / Vorarlberg	Environment	unknown	unknown	unknown	Wastewater		B.1.177.73	G
hCoV-19/env/Austria/CeMM6156/2021|EPI_ISL_1495916|2021-03-14	2021-03-14	Europe / Austria / Vorarlberg	Environment	unknown	unknown	unknown	Wastewater		B.1	GRY
hCoV-19/env/Austria/CeMM6157/2021|EPI_ISL_1495917|2021-03-10	2021-03-10	Europe / Austria / Vorarlberg	Environment	unknown	unknown	unknown	Wastewater		B.1	G
hCoV-19/env/Austria/CeMM6158/2021|EPI_ISL_1495918|2021-03-12	2021-03-12	Europe / Austria / Vorarlberg	Environment	unknown	unknown	unknown	Wastewater		B.1.1.7	GR
hCoV-19/env/Austria/CeMM6159/2021|EPI_ISL_1495919|2021-03-14	2021-03-14	Europe / Austria / Vorarlberg	Environment	unknown	unknown	unknown	Wastewater		B.1.1.7	GRY
hCoV-19/env/Austria/CeMM6430/2021|EPI_ISL_1583401|2021-03-21	2021-03-21	Europe / Austria / Lower Austria	Environment	unknown	unknown	unknown	24h composite wastewater sample		B.1.1.7	GRY
hCoV-19/env/Austria/CeMM6431/2021|EPI_ISL_1583402|2021-03-21	2021-03-21	Europe / Austria / Lower Austria	Environment	unknown	unknown	unknown	24h composite wastewater sample		B.1.1.7	GRY
hCoV-19/env/Austria/CeMM6432/2021|EPI_ISL_1583403|2021-03-21	2021-03-21	Europe / Austria / Lower Austria	Environment	unknown	unknown	unknown	24h composite wastewater sample		B.1.1.7	GRY
hCoV-19/env/Austria/CeMM6433/2021|EPI_ISL_1583404|2021-03-21	2021-03-21	Europe / Austria / Lower Austria	Environment	unknown	unknown	unknown	24h composite wastewater sample		B.1.1.7	GRY
hCoV-19/env/Austria/CeMM6434/2021|EPI_ISL_1583405|2021-03-21	2021-03-21	Europe / Austria / Lower Austria	Environment	unknown	unknown	unknown	24h composite wastewater sample		B.1.1.7	GRY
hCoV-19/env/Austria/CeMM6435/2021|EPI_ISL_1583406|2021-03-21	2021-03-21	Europe / Austria / Lower Austria	Environment	unknown	unknown	unknown	24h composite wastewater sample		B.1.1.7	GRY
hCoV-19/env/Austria/CeMM6436/2021|EPI_ISL_1583407|2021-03-21	2021-03-21	Europe / Austria / Lower Austria	Environment	unknown	unknown	unknown	24h composite wastewater sample		B.1.1.7	GRY
hCoV-19/env/Austria/CeMM6437/2021|EPI_ISL_1583408|2021-03-21	2021-03-21	Europe / Austria / Lower Austria	Environment	unknown	unknown	unknown	24h composite wastewater sample		B.1.1.7	GRY
hCoV-19/env/Austria/CeMM6438/2021|EPI_ISL_1583409|2021-03-21	2021-03-21	Europe / Austria / Lower Austria	Environment	unknown	unknown	unknown	24h composite wastewater sample		B.1.1.7	GRY
hCoV-19/env/Austria/CeMM6439/2021|EPI_ISL_1583410|2021-03-21	2021-03-21	Europe / Austria / Lower Austria	Environment	unknown	unknown	unknown	24h composite wastewater sample		B.1.1.7	GRY
hCoV-19/env/Austria/CeMM6440/2021|EPI_ISL_1583411|2021-03-21	2021-03-21	Europe / Austria / Lower Austria	Environment	unknown	unknown	unknown	24h composite wastewater sample		B.1.1.7	G
hCoV-19/env/Austria/CeMM6441/2021|EPI_ISL_1583412|2021-03-21	2021-03-21	Europe / Austria / Lower Austria	Environment	unknown	unknown	unknown	24h composite wastewater sample		B.1.1.7	GRY
hCoV-19/env/Austria/CeMM6442/2021|EPI_ISL_1583413|2021-03-22	2021-03-22	Europe / Austria / Lower Austria	Environment	unknown	unknown	unknown	24h composite wastewater sample		B.1.1.7	GRY
hCoV-19/env/Austria/CeMM6444/2021|EPI_ISL_1583414|2021-03-22	2021-03-22	Europe / Austria / Lower Austria	Environment	unknown	unknown	unknown	24h composite wastewater sample		B.1.1.7	GRY
hCoV-19/env/Austria/CeMM6445/2021|EPI_ISL_1583415|2021-03-22	2021-03-22	Europe / Austria / Lower Austria	Environment	unknown	unknown	unknown	24h composite wastewater sample		B.1.1.7	GRY
hCoV-19/env/Austria/CeMM6447/2021|EPI_ISL_1583416|2021-03-22	2021-03-22	Europe / Austria / Lower Austria	Environment	unknown	unknown	unknown	24h composite wastewater sample		B.1.1.7	GRY
hCoV-19/env/Austria/CeMM6448/2021|EPI_ISL_1583417|2021-03-23	2021-03-23	Europe / Austria / Lower Austria	Environment	unknown	unknown	unknown	24h composite wastewater sample		None	GR
hCoV-19/env/Austria/CeMM6449/2021|EPI_ISL_1583418|2021-03-23	2021-03-23	Europe / Austria / Lower Austria	Environment	unknown	unknown	unknown	24h composite wastewater sample		B.1.1.7	GRY
hCoV-19/env/Austria/CeMM6450/2021|EPI_ISL_1583419|2021-03-23	2021-03-23	Europe / Austria / Lower Austria	Environment	unknown	unknown	unknown	24h composite wastewater sample		B.1.1.7	GRY
hCoV-19/env/Austria/CeMM6451/2021|EPI_ISL_1583420|2021-03-23	2021-03-23	Europe / Austria / Lower Austria	Environment	unknown	unknown	unknown	24h composite wastewater sample		Q.1	GR
hCoV-19/env/Austria/CeMM6452/2021|EPI_ISL_1583421|2021-03-23	2021-03-23	Europe / Austria / Lower Austria	Environment	unknown	unknown	unknown	24h composite wastewater sample		B.1.1.7	GR
hCoV-19/env/Austria/CeMM6453/2021|EPI_ISL_1583422|2021-03-23	2021-03-23	Europe / Austria / Lower Austria	Environment	unknown	unknown	unknown	24h composite wastewater sample		B.1.1.7	GRY
hCoV-19/env/Austria/CeMM6455/2021|EPI_ISL_1583423|2021-03-22	2021-03-22	Europe / Austria / Lower Austria	Environment	unknown	unknown	unknown	24h composite wastewater sample		B.1.1.7	GRY
hCoV-19/env/Austria/CeMM6457/2021|EPI_ISL_1583424|2021-03-18	2021-03-18	Europe / Austria / Burgenland	Environment	unknown	unknown	unknown	24h composite wastewater sample		None	GR
hCoV-19/env/Austria/CeMM6458/2021|EPI_ISL_1583425|2021-03-19	2021-03-19	Europe / Austria / Burgenland	Environment	unknown	unknown	unknown	24h composite wastewater sample		None	GR
hCoV-19/env/Austria/CeMM6460/2021|EPI_ISL_1583426|2021-03-16	2021-03-16	Europe / Austria / Upper Austria	Environment	unknown	unknown	unknown	24h composite wastewater sample		None	GR
hCoV-19/env/Austria/CeMM6461/2021|EPI_ISL_1583427|2021-03-18	2021-03-18	Europe / Austria / Upper Austria	Environment	unknown	unknown	unknown	24h composite wastewater sample		B.1.1.7	GR
hCoV-19/env/Austria/CeMM6462/2021|EPI_ISL_1583428|2021-03-17	2021-03-17	Europe / Austria / Upper Austria	Environment	unknown	unknown	unknown	24h composite wastewater sample		None	GRY
hCoV-19/env/Austria/CeMM6463/2021|EPI_ISL_1583429|2021-03-18	2021-03-18	Europe / Austria / Upper Austria	Environment	unknown	unknown	unknown	24h composite wastewater sample		B.1.1.7	GRY
hCoV-19/env/Austria/CeMM6464/2021|EPI_ISL_1583430|2021-03-16	2021-03-16	Europe / Austria / Tyrol	Environment	unknown	unknown	unknown	Swab		None	GR
hCoV-19/env/Austria/CeMM6465/2021|EPI_ISL_1583431|2021-03-16	2021-03-16	Europe / Austria / Tyrol	Environment	unknown	unknown	unknown	Swab		None	GR
hCoV-19/env/Austria/CeMM6473/2021|EPI_ISL_1583432|2021-03-14	2021-03-14	Europe / Austria / Styria	Environment	unknown	unknown	unknown	Swab		None	GR
hCoV-19/env/Austria/CeMM6534/2021|EPI_ISL_1583435|2021-03-18	2021-03-18	Europe / Austria / Vorarlberg	Environment	unknown	unknown	unknown	wastewater		None	GR
hCoV-19/env/Austria/CeMM6535/2021|EPI_ISL_1583436|2021-03-21	2021-03-21	Europe / Austria / Vorarlberg	Environment	unknown	unknown	unknown	wastewater		B.1.160	GH
hCoV-19/env/Austria/CeMM6536/2021|EPI_ISL_1583437|2021-03-18	2021-03-18	Europe / Austria / Vorarlberg	Environment	unknown	unknown	unknown	wastewater		B.1.177.73	G
hCoV-19/env/Austria/CeMM6538/2021|EPI_ISL_1583438|2021-03-19	2021-03-19	Europe / Austria / Vorarlberg	Environment	unknown	unknown	unknown	wastewater		None	GR
hCoV-19/env/Austria/CeMM6539/2021|EPI_ISL_1583439|2021-03-21	2021-03-21	Europe / Austria / Vorarlberg	Environment	unknown	unknown	unknown	wastewater		B.1.1.7	GRY
hCoV-19/env/Austria/CeMM6540/2021|EPI_ISL_1583440|2021-03-18	2021-03-18	Europe / Austria / Vorarlberg	Environment	unknown	unknown	unknown	wastewater		B.1.1.7	GRY
hCoV-19/env/Austria/CeMM6541/2021|EPI_ISL_1583441|2021-03-20	2021-03-20	Europe / Austria / Vorarlberg	Environment	unknown	unknown	unknown	wastewater		B.1.1.7	GRY
hCoV-19/env/Austria/CeMM6545/2021|EPI_ISL_1583442|2021-03-15	2021-03-15	Europe / Austria / Carinthia	Environment	unknown	unknown	unknown	wastewater		B.1.1.7	GR
hCoV-19/env/Austria/CeMM6547/2021|EPI_ISL_1583443|2021-03-20	2021-03-20	Europe / Austria / Carinthia	Environment	unknown	unknown	unknown	wastewater		B.1.1.7	GRY
hCoV-19/env/Austria/CeMM6548/2021|EPI_ISL_1583444|2021-03-17	2021-03-17	Europe / Austria / Salzburg	Environment	unknown	unknown	unknown	wastewater		B.1.1.7	GRY
hCoV-19/env/Austria/CeMM6550/2021|EPI_ISL_1583445|2021-03-21	2021-03-21	Europe / Austria / Salzburg	Environment	unknown	unknown	unknown	wastewater		None	GR
hCoV-19/env/Austria/CeMM6552/2021|EPI_ISL_1583446|2021-03-21	2021-03-21	Europe / Austria / Salzburg	Environment	unknown	unknown	unknown	wastewater		B.1.1.7	GRY
hCoV-19/env/Austria/CeMM6553/2021|EPI_ISL_1583447|2021-03-17	2021-03-17	Europe / Austria / Salzburg	Environment	unknown	unknown	unknown	wastewater		None	GR
hCoV-19/env/Austria/CeMM6554/2021|EPI_ISL_1583448|2021-03-19	2021-03-19	Europe / Austria / Salzburg	Environment	unknown	unknown	unknown	wastewater		B.1.1.7	GR
hCoV-19/env/Austria/CeMM6555/2021|EPI_ISL_1583449|2021-03-21	2021-03-21	Europe / Austria / Salzburg	Environment	unknown	unknown	unknown	wastewater		B.1.1	GR
hCoV-19/env/Austria/CeMM6556/2021|EPI_ISL_1583450|2021-03-16	2021-03-16	Europe / Austria / Carinthia	Environment	unknown	unknown	unknown	wastewater		B.1.1.7	GRY
hCoV-19/env/Austria/CeMM6557/2021|EPI_ISL_1583451|2021-03-19	2021-03-19	Europe / Austria / Carinthia	Environment	unknown	unknown	unknown	wastewater		B.1.1.7	GRY
hCoV-19/env/Austria/CeMM6558/2021|EPI_ISL_1583452|2021-03-21	2021-03-21	Europe / Austria / Carinthia	Environment	unknown	unknown	unknown	wastewater		B.1.1.7	GRY
hCoV-19/env/Austria/CeMM6559/2021|EPI_ISL_1583453|2021-03-18	2021-03-18	Europe / Austria / Salzburg	Environment	unknown	unknown	unknown	wastewater		B.1.258.17	G
hCoV-19/env/Austria/CeMM6561/2021|EPI_ISL_1583454|2021-03-19	2021-03-19	Europe / Austria / Vorarlberg	Environment	unknown	unknown	unknown	wastewater		None	GR
hCoV-19/env/Austria/CeMM6562/2021|EPI_ISL_1583455|2021-03-19	2021-03-19	Europe / Austria / Vorarlberg	Environment	unknown	unknown	unknown	wastewater		B.1	G
hCoV-19/env/Austria/CeMM6564/2021|EPI_ISL_1583456|2021-03-18	2021-03-18	Europe / Austria / Salzburg	Environment	unknown	unknown	unknown	wastewater		B.1.1.7	GRY
hCoV-19/env/Austria/CeMM7321/2021|EPI_ISL_1670959|2021-01-31	2021-01-31	Europe / Austria / Upper Austria	Environment	unknown	unknown	unknown	24h composite wastewater sample		B.1.1.7	GRY
hCoV-19/env/Austria/CeMM7313/2021|EPI_ISL_1670961|2021-04-06	2021-04-06	Europe / Austria / Lower Austria	Environment	unknown	unknown	unknown	24h composite wastewater sample		B.1.1.7	GRY
hCoV-19/env/Austria/CeMM7227/2021|EPI_ISL_1670962|2021-04-04	2021-04-04	Europe / Austria / Vorarlberg	Environment	unknown	unknown	unknown	Wastewater		B.1.1.7	GRY
hCoV-19/env/Austria/CeMM7222/2021|EPI_ISL_1670963|2021-03-30	2021-03-30	Europe / Austria / Carinthia	Environment	unknown	unknown	unknown	Wastewater		B.1.1.7	GRY
hCoV-19/env/Austria/CeMM7319/2021|EPI_ISL_1670964|2021-04-01	2021-04-01	Europe / Austria / Burgenland	Environment	unknown	unknown	unknown	24h composite wastewater sample		B.1.1.7	GRY
hCoV-19/env/Austria/CeMM7229/2021|EPI_ISL_1670965|2021-04-05	2021-04-05	Europe / Austria / Vorarlberg	Environment	unknown	unknown	unknown	Wastewater		B.1.1.7	GRY
hCoV-19/env/Austria/CeMM7315/2021|EPI_ISL_1670966|2021-04-06	2021-04-06	Europe / Austria / Lower Austria	Environment	unknown	unknown	unknown	24h composite wastewater sample		B.1.1.7	GRY
hCoV-19/env/Austria/CeMM7228/2021|EPI_ISL_1670967|2021-04-01	2021-04-01	Europe / Austria / Vorarlberg	Environment	unknown	unknown	unknown	Wastewater		B.1.1.7	GRY
hCoV-19/env/Austria/CeMM7215/2021|EPI_ISL_1670968|2021-03-31	2021-03-31	Europe / Austria / Salzburg	Environment	unknown	unknown	unknown	Wastewater		B.1.1.7	GRY
hCoV-19/env/Austria/CeMM7292/2021|EPI_ISL_1670971|2021-04-05	2021-04-05	Europe / Austria / Lower Austria	Environment	unknown	unknown	unknown	24h composite wastewater sample		B.1.1.7	GRY
hCoV-19/env/Austria/CeMM7316/2021|EPI_ISL_1670972|2021-03-23	2021-03-23	Europe / Austria / Upper Austria	Environment	unknown	unknown	unknown	24h composite wastewater sample		B.1.1.7	GRY
hCoV-19/env/Austria/CeMM7311/2021|EPI_ISL_1670980|2021-04-06	2021-04-06	Europe / Austria / Lower Austria	Environment	unknown	unknown	unknown	24h composite wastewater sample		B.1.1.7	GRY
hCoV-19/env/Austria/CeMM7323/2021|EPI_ISL_1670981|2021-04-05	2021-04-05	Europe / Austria / Vienna	Environment	unknown	unknown	unknown	24h composite wastewater sample		B.1.1.7	GRY
hCoV-19/env/Austria/CeMM7231/2021|EPI_ISL_1670996|2021-04-05	2021-04-05	Europe / Austria / Vorarlberg	Environment	unknown	unknown	unknown	Wastewater		B.1.1.7	GRY
hCoV-19/env/Austria/CeMM7310/2021|EPI_ISL_1670997|2021-04-06	2021-04-06	Europe / Austria / Lower Austria	Environment	unknown	unknown	unknown	24h composite wastewater sample		B.1.1.7	GR
hCoV-19/env/Austria/CeMM7298/2021|EPI_ISL_1671008|2021-04-05	2021-04-05	Europe / Austria / Lower Austria	Environment	unknown	unknown	unknown	24h composite wastewater sample		B.1.1.7	GRY
hCoV-19/env/Austria/CeMM7302/2021|EPI_ISL_1671032|2021-04-05	2021-04-05	Europe / Austria / Lower Austria	Environment	unknown	unknown	unknown	24h composite wastewater sample		B.1.1.7	GRY
hCoV-19/env/Austria/CeMM7303/2021|EPI_ISL_1671033|2021-04-05	2021-04-05	Europe / Austria / Lower Austria	Environment	unknown	unknown	unknown	24h composite wastewater sample		B.1.1.7	GRY
hCoV-19/env/Austria/CeMM7324/2021|EPI_ISL_1671034|2021-04-07	2021-04-07	Europe / Austria / Vienna	Environment	unknown	unknown	unknown	24h composite wastewater sample		B.1.1.7	GRY
hCoV-19/env/Austria/CeMM7212/2021|EPI_ISL_1671077|2021-04-01	2021-04-01	Europe / Austria / Carinthia	Environment	unknown	unknown	unknown	Wastewater		None	GRY
hCoV-19/env/Austria/CeMM7219/2021|EPI_ISL_1671078|2021-04-01	2021-04-01	Europe / Austria / Carinthia	Environment	unknown	unknown	unknown	Wastewater		B.1.1.7	GRY
hCoV-19/env/Austria/CeMM7230/2021|EPI_ISL_1671079|2021-04-01	2021-04-01	Europe / Austria / Vorarlberg	Environment	unknown	unknown	unknown	Wastewater		B.1.1.7	GRY
hCoV-19/env/Austria/CeMM7234/2021|EPI_ISL_1671080|2021-04-02	2021-04-02	Europe / Austria / Vorarlberg	Environment	unknown	unknown	unknown	Wastewater		B.1.1.7	GRY
hCoV-19/env/Austria/CeMM7235/2021|EPI_ISL_1671081|2021-04-05	2021-04-05	Europe / Austria / Vorarlberg	Environment	unknown	unknown	unknown	Wastewater		B.1.1.7	GRY
hCoV-19/env/Austria/CeMM7297/2021|EPI_ISL_1671083|2021-04-05	2021-04-05	Europe / Austria / Lower Austria	Environment	unknown	unknown	unknown	24h composite wastewater sample		B.1.1.7	GR
hCoV-19/env/Austria/CeMM7317/2021|EPI_ISL_1671084|2021-04-06	2021-04-06	Europe / Austria / Lower Austria	Environment	unknown	unknown	unknown	24h composite wastewater sample		B.1.1.7	GR
hCoV-19/env/Austria/CeMM7314/2021|EPI_ISL_1671085|2021-04-06	2021-04-06	Europe / Austria / Lower Austria	Environment	unknown	unknown	unknown	24h composite wastewater sample		B.1.1.7	GRY
hCoV-19/env/Austria/CeMM7312/2021|EPI_ISL_1671086|2021-04-06	2021-04-06	Europe / Austria / Lower Austria	Environment	unknown	unknown	unknown	24h composite wastewater sample		B.1.1.7	GRY
hCoV-19/env/Austria/CeMM7307/2021|EPI_ISL_1671087|2021-04-06	2021-04-06	Europe / Austria / Lower Austria	Environment	unknown	unknown	unknown	24h composite wastewater sample		B.1.1.7	GR
hCoV-19/env/Austria/CeMM7296/2021|EPI_ISL_1671088|2021-04-05	2021-04-05	Europe / Austria / Lower Austria	Environment	unknown	unknown	unknown	24h composite wastewater sample		B.1.1.7	GR
hCoV-19/env/Austria/CeMM6994/2021|EPI_ISL_1671089|2021-03-30	2021-03-30	Europe / Austria / Tyrol	Environment	unknown	unknown	unknown	Swab		B.1.1.7	GRY
hCoV-19/env/Austria/CeMM7211/2021|EPI_ISL_1671091|2021-04-03	2021-04-03	Europe / Austria / Carinthia	Environment	unknown	unknown	unknown	Wastewater		None	GR
hCoV-19/env/Austria/CeMM7226/2021|EPI_ISL_1671092|2021-04-02	2021-04-02	Europe / Austria / Vorarlberg	Environment	unknown	unknown	unknown	Wastewater		None	GR
hCoV-19/env/Austria/CeMM6989/2021|EPI_ISL_1671094|2021-03-28	2021-03-28	Europe / Austria / Styria	Environment	unknown	unknown	unknown	Swab		None	GR
hCoV-19/env/Austria/CeMM7218/2021|EPI_ISL_1671095|2021-04-02	2021-04-02	Europe / Austria / Salzburg	Environment	unknown	unknown	unknown	Wastewater		None	GR
hCoV-19/env/Austria/CeMM6993/2021|EPI_ISL_1671096|2021-03-30	2021-03-30	Europe / Austria / Tyrol	Environment	unknown	unknown	unknown	Swab		None	GR
hCoV-19/env/Austria/CeMM7304/2021|EPI_ISL_1671099|2021-04-06	2021-04-06	Europe / Austria / Lower Austria	Environment	unknown	unknown	unknown	24h composite wastewater sample		None	GR
hCoV-19/env/Austria/CeMM7300/2021|EPI_ISL_1671100|2021-04-05	2021-04-05	Europe / Austria / Lower Austria	Environment	unknown	unknown	unknown	24h composite wastewater sample		B.1.1.7	GR
hCoV-19/env/Austria/CeMM7301/2021|EPI_ISL_1671101|2021-04-05	2021-04-05	Europe / Austria / Lower Austria	Environment	unknown	unknown	unknown	24h composite wastewater sample		B.1.1.7	GRY
hCoV-19/env/Austria/CeMM7295/2021|EPI_ISL_1671102|2021-04-05	2021-04-05	Europe / Austria / Lower Austria	Environment	unknown	unknown	unknown	24h composite wastewater sample		B.1.1.7	GRY
hCoV-19/env/Austria/CeMM7221/2021|EPI_ISL_1671104|2021-04-03	2021-04-03	Europe / Austria / Carinthia	Environment	unknown	unknown	unknown	Wastewater		Q.1	GR
hCoV-19/env/Austria/CeMM7223/2021|EPI_ISL_1671105|2021-04-05	2021-04-05	Europe / Austria / Carinthia	Environment	unknown	unknown	unknown	Wastewater		B.1.1.7	GRY
hCoV-19/env/Austria/CeMM7309/2021|EPI_ISL_1671106|2021-04-06	2021-04-06	Europe / Austria / Lower Austria	Environment	unknown	unknown	unknown	24h composite wastewater sample		B.1.1.7	GR
hCoV-19/env/Austria/CeMM7322/2021|EPI_ISL_1671107|2021-04-01	2021-04-01	Europe / Austria / Upper Austria	Environment	unknown	unknown	unknown	24h composite wastewater sample		B.1.1.7	GR
hCoV-19/env/Austria/CeMM6995/2021|EPI_ISL_1671108|2021-03-28	2021-03-28	Europe / Austria / Styria	Environment	unknown	unknown	unknown	Swab		None	GR
hCoV-19/env/Austria/CeMM7318/2021|EPI_ISL_1671109|2021-04-06	2021-04-06	Europe / Austria / Lower Austria	Environment	unknown	unknown	unknown	24h composite wastewater sample		B.1.1.7	GR
hCoV-19/env/Austria/CeMM7217/2021|EPI_ISL_1671110|2021-03-31	2021-03-31	Europe / Austria / Carinthia	Environment	unknown	unknown	unknown	Wastewater		B.1.1.7	GR
hCoV-19/env/Austria/CeMM7299/2021|EPI_ISL_1671111|2021-04-05	2021-04-05	Europe / Austria / Lower Austria	Environment	unknown	unknown	unknown	24h composite wastewater sample		B.1.1.7	GRY
hCoV-19/env/Austria/CeMM7308/2021|EPI_ISL_1671112|2021-04-06	2021-04-06	Europe / Austria / Lower Austria	Environment	unknown	unknown	unknown	24h composite wastewater sample		B.1.1.7	GR
hCoV-19/env/Austria/CeMM7515/2021|EPI_ISL_1840897|2021-04-04	2021-04-04	Europe / Austria / Styria / Graz	Environment	unknown	unknown	unkown	Swab		None	GR
hCoV-19/env/Austria/CeMM7517/2021|EPI_ISL_1840898|2021-04-04	2021-04-04	Europe / Austria / Styria / Diemlach	Environment	unknown	unknown	unkown	Swab		B.1.1.7	GRY
hCoV-19/env/Austria/CeMM7518/2021|EPI_ISL_1840899|2021-04-07	2021-04-07	Europe / Austria / Tyrol / Innsbruck	Environment	unknown	unknown	unkown	Swab		B.1.1.7	GRY
hCoV-19/env/Austria/CeMM7715/2021|EPI_ISL_1840969|2021-04-08	2021-04-08	Europe / Austria / Vorarlberg / Bregenz	Environment	unknown	unknown	unkown	Wastewater		B.1.1.7	GRY
hCoV-19/env/Austria/CeMM7716/2021|EPI_ISL_1840970|2021-04-10	2021-04-10	Europe / Austria / Vorarlberg / Bregenz	Environment	unknown	unknown	unkown	Wastewater		B.1.1.7	GRY
hCoV-19/env/Austria/CeMM7717/2021|EPI_ISL_1840971|2021-04-03	2021-04-03	Europe / Austria / Vorarlberg / Dornbirn	Environment	unknown	unknown	unkown	Wastewater		B.1.1.7	GRY
hCoV-19/env/Austria/CeMM7718/2021|EPI_ISL_1840972|2021-04-06	2021-04-06	Europe / Austria / Vorarlberg / Dornbirn	Environment	unknown	unknown	unkown	Wastewater		B.1.1.7	GRY
hCoV-19/env/Austria/CeMM7719/2021|EPI_ISL_1840973|2021-04-08	2021-04-08	Europe / Austria / Vorarlberg / Dornbirn	Environment	unknown	unknown	unkown	Wastewater		B.1.1.7	GRY
hCoV-19/env/Austria/CeMM7721/2021|EPI_ISL_1840974|2021-04-07	2021-04-07	Europe / Austria / Vorarlberg / Hard	Environment	unknown	unknown	unkown	Wastewater		B.1.1.7	GRY
hCoV-19/env/Austria/CeMM7722/2021|EPI_ISL_1840975|2021-04-11	2021-04-11	Europe / Austria / Vorarlberg / Hard	Environment	unknown	unknown	unkown	Wastewater		B.1.1.7	GRY
hCoV-19/env/Austria/CeMM7723/2021|EPI_ISL_1840976|2021-04-07	2021-04-07	Europe / Austria / Vorarlberg / Hohenems	Environment	unknown	unknown	unkown	Wastewater		B.1.1.7	GRY
hCoV-19/env/Austria/CeMM7724/2021|EPI_ISL_1840977|2021-04-09	2021-04-09	Europe / Austria / Vorarlberg / Hohenems	Environment	unknown	unknown	unkown	Wastewater		B.1.1.7	GRY
hCoV-19/env/Austria/CeMM7725/2021|EPI_ISL_1840978|2021-04-11	2021-04-11	Europe / Austria / Vorarlberg / Hohenems	Environment	unknown	unknown	unkown	Wastewater		B.1.1.7	GRY
hCoV-19/env/Austria/CeMM7728/2021|EPI_ISL_1840979|2021-04-06	2021-04-06	Europe / Austria / Vorarlberg / HÃ¶rbranz	Environment	unknown	unknown	unkown	Wastewater		B.1.1.7	GRY
hCoV-19/env/Austria/CeMM7729/2021|EPI_ISL_1840980|2021-04-08	2021-04-08	Europe / Austria / Vorarlberg / HÃ¶rbranz	Environment	unknown	unknown	unkown	Wastewater		B.1.1.7	GRY
hCoV-19/env/Austria/CeMM7730/2021|EPI_ISL_1840981|2021-04-11	2021-04-11	Europe / Austria / Vorarlberg / HÃ¶rbranz	Environment	unknown	unknown	unkown	Wastewater		B.1.1.7	GRY
hCoV-19/env/Liechtenstein/CeMM7731/2021|EPI_ISL_1840982|2021-04-11	2021-04-11	Europe / Liechtenstein	Environment	unknown	unknown	unkown	Wastewater		B.1.1.7	G
hCoV-19/env/Austria/CeMM7733/2021|EPI_ISL_1840983|2021-04-11	2021-04-11	Europe / Austria / Salzburg / Pfarrwerfen	Environment	unknown	unknown	unkown	Wastewater		None	GR
hCoV-19/env/Austria/CeMM7734/2021|EPI_ISL_1840984|2021-04-12	2021-04-12	Europe / Austria / Salzburg / Saalfelden am Steinernen Meer	Environment	unknown	unknown	unkown	Wastewater		B.1.1.7	GRY
hCoV-19/env/Austria/CeMM7735/2021|EPI_ISL_1840985|2021-03-31	2021-03-31	Europe / Austria / Salzburg / Bergheim	Environment	unknown	unknown	unkown	Wastewater		B.1.1	GRY
hCoV-19/env/Austria/CeMM7736/2021|EPI_ISL_1840986|2021-04-01	2021-04-01	Europe / Austria / Salzburg / Bergheim	Environment	unknown	unknown	unkown	Wastewater		B.1.1.7	GRY
hCoV-19/env/Austria/CeMM7737/2021|EPI_ISL_1840987|2021-04-06	2021-04-06	Europe / Austria / Salzburg / Bergheim	Environment	unknown	unknown	unkown	Wastewater		B.1.1.7	GRY
hCoV-19/env/Austria/CeMM7738/2021|EPI_ISL_1840988|2021-04-13	2021-04-13	Europe / Austria / Salzburg / Bergheim	Environment	unknown	unknown	unkown	Wastewater		B.1.1.7	GR
hCoV-19/env/Austria/CeMM7739/2021|EPI_ISL_1840989|2021-04-11	2021-04-11	Europe / Austria / Carinthia / Villach	Environment	unknown	unknown	unkown	Wastewater		B.1.1.7	GRY
hCoV-19/env/Austria/CeMM7740/2021|EPI_ISL_1840990|2021-04-11	2021-04-11	Europe / Austria / Salzburg / Zell am See	Environment	unknown	unknown	unkown	Wastewater		B.1.1	GR
hCoV-19/env/Austria/CeMM7743/2021|EPI_ISL_1840991|2021-04-11	2021-04-11	Europe / Austria / Lower Austria / Hainfeld	Environment	unknown	unknown	unkown	24h composite wastewater sample		B.1.1.7	GR
hCoV-19/env/Austria/CeMM7744/2021|EPI_ISL_1840992|2021-04-11	2021-04-11	Europe / Austria / Lower Austria / Klein-Pochlarn	Environment	unknown	unknown	unkown	24h composite wastewater sample		B.1.1.7	GRY
hCoV-19/env/Austria/CeMM7745/2021|EPI_ISL_1840993|2021-04-11	2021-04-11	Europe / Austria / Lower Austria / Untertullnerbach	Environment	unknown	unknown	unkown	24h composite wastewater sample		B.1.1.7	GR
hCoV-19/env/Austria/CeMM7746/2021|EPI_ISL_1840994|2021-04-11	2021-04-11	Europe / Austria / Lower Austria / St. Polten	Environment	unknown	unknown	unkown	24h composite wastewater sample		B.1.1.7	GRY
hCoV-19/env/Austria/CeMM7747/2021|EPI_ISL_1840995|2021-04-11	2021-04-11	Europe / Austria / Lower Austria / Purgstall an der Erlauf	Environment	unknown	unknown	unkown	24h composite wastewater sample		B.1.1.7	GR
hCoV-19/env/Austria/CeMM7748/2021|EPI_ISL_1840996|2021-04-11	2021-04-11	Europe / Austria / Lower Austria / GmÃ¼nd	Environment	unknown	unknown	unkown	24h composite wastewater sample		B.1.1.7	GRY
hCoV-19/env/Austria/CeMM7750/2021|EPI_ISL_1840998|2021-04-11	2021-04-11	Europe / Austria / Lower Austria / Krems an der Dou	Environment	unknown	unknown	unkown	24h composite wastewater sample		B.1.1.7	GR
hCoV-19/env/Austria/CeMM7752/2021|EPI_ISL_1840999|2021-04-11	2021-04-11	Europe / Austria / Lower Austria / Wien	Environment	unknown	unknown	unkown	24h composite wastewater sample		B.1.1.7	GRY
hCoV-19/env/Austria/CeMM7753/2021|EPI_ISL_1841000|2021-04-11	2021-04-11	Europe / Austria / Lower Austria / Zwettl	Environment	unknown	unknown	unkown	24h composite wastewater sample		B.1.1.7	GRY
hCoV-19/env/Austria/CeMM7754/2021|EPI_ISL_1841001|2021-04-12	2021-04-12	Europe / Austria / Lower Austria / Neusiedl an der Zaya	Environment	unknown	unknown	unkown	24h composite wastewater sample		B.1.1.7	GRY
hCoV-19/env/Austria/CeMM7756/2021|EPI_ISL_1841002|2021-04-12	2021-04-12	Europe / Austria / Lower Austria / Hollabrunn	Environment	unknown	unknown	unkown	24h composite wastewater sample		B.1.1.7	GRY
hCoV-19/env/Austria/CeMM7757/2021|EPI_ISL_1841003|2021-04-12	2021-04-12	Europe / Austria / Lower Austria / Korneuburg	Environment	unknown	unknown	unkown	24h composite wastewater sample		B.1.1	GR
hCoV-19/env/Austria/CeMM7759/2021|EPI_ISL_1841004|2021-04-12	2021-04-12	Europe / Austria / Lower Austria / Klosterneuburg	Environment	unknown	unknown	unkown	24h composite wastewater sample		B.1.1.7	GRY
hCoV-19/env/Austria/CeMM7760/2021|EPI_ISL_1841005|2021-04-13	2021-04-13	Europe / Austria / Lower Austria / Schwechat	Environment	unknown	unknown	unkown	24h composite wastewater sample		B.1.177.7	GR
hCoV-19/env/Austria/CeMM7761/2021|EPI_ISL_1841006|2021-04-13	2021-04-13	Europe / Austria / Lower Austria / Bad Voslau	Environment	unknown	unknown	unkown	24h composite wastewater sample		B.1.1.7	GRY
hCoV-19/env/Austria/CeMM7762/2021|EPI_ISL_1841007|2021-04-13	2021-04-13	Europe / Austria / Lower Austria / MÃ¶dling	Environment	unknown	unknown	unkown	24h composite wastewater sample		B.1.1.7	GRY
hCoV-19/env/Austria/CeMM7763/2021|EPI_ISL_1841008|2021-04-13	2021-04-13	Europe / Austria / Lower Austria / Aspang Markt	Environment	unknown	unknown	unkown	24h composite wastewater sample		None	GR
hCoV-19/env/Austria/CeMM7765/2021|EPI_ISL_1841009|2021-04-13	2021-04-13	Europe / Austria / Lower Austria / Wiener Neustadt	Environment	unknown	unknown	unkown	24h composite wastewater sample		B.1.1.7	GR
hCoV-19/env/Austria/CeMM7766/2021|EPI_ISL_1841010|2021-04-06	2021-04-06	Europe / Austria / Upper Austria / Bad Ischl	Environment	unknown	unknown	unkown	24h composite wastewater sample		B.1.1.7	GRY
hCoV-19/env/Austria/CeMM7767/2021|EPI_ISL_1841011|2021-04-08	2021-04-08	Europe / Austria / Upper Austria / Bad Goisern am Hallstattersee	Environment	unknown	unknown	unkown	24h composite wastewater sample		B.1.1.7	GRY
hCoV-19/env/Austria/CeMM7769/2021|EPI_ISL_1841012|2021-04-11	2021-04-11	Europe / Austria / Vienna / Wien	Environment	unknown	unknown	unkown	24h composite wastewater sample		B.1.1.7	GR
hCoV-19/env/Austria/CeMM8136/2021|EPI_ISL_1965668|2021-04-11	2021-04-11	Europe / Austria / Styria / Bad Aussee	Environment	unknown	unknown	unkown	Swab		None	GR
hCoV-19/env/Austria/CeMM8137/2021|EPI_ISL_1965669|2021-04-11	2021-04-11	Europe / Austria / Styria / Diemlach	Environment	unknown	unknown	unkown	Swab		B.1.1.7	GRY
hCoV-19/env/Austria/CeMM8138/2021|EPI_ISL_1965670|2021-04-13	2021-04-13	Europe / Austria / Tyrol / Innsbruck	Environment	unknown	unknown	unkown	Swab		B.1.1.7	GRY
hCoV-19/env/Austria/CeMM8141/2021|EPI_ISL_1965671|2021-04-13	2021-04-13	Europe / Austria / Tyrol / Innsbruck	Environment	unknown	unknown	unkown	Swab		B.1.1.7	GRY
hCoV-19/env/Austria/CeMM8145/2021|EPI_ISL_1965672|2021-04-13	2021-04-13	Europe / Austria / Tyrol / Ebbs	Environment	unknown	unknown	unkown	Swab		B.1.1.7	GR
hCoV-19/env/Austria/CeMM8147/2021|EPI_ISL_1965673|2021-04-14	2021-04-14	Europe / Austria / Vorarlberg / Bregenz	Environment	unknown	unknown	unkown	Wastewater		B.1.1.7	GRY
hCoV-19/env/Austria/CeMM8149/2021|EPI_ISL_1965674|2021-04-13	2021-04-13	Europe / Austria / Vorarlberg / Dornbirn	Environment	unknown	unknown	unkown	Wastewater		B.1.1.7	GRY
hCoV-19/env/Austria/CeMM8150/2021|EPI_ISL_1965675|2021-04-15	2021-04-15	Europe / Austria / Vorarlberg / Dornbirn	Environment	unknown	unknown	unkown	Wastewater		None	GR
hCoV-19/env/Austria/CeMM8151/2021|EPI_ISL_1965676|2021-04-18	2021-04-18	Europe / Austria / Vorarlberg / Dornbirn	Environment	unknown	unknown	unkown	Wastewater		B.1.1.7	GRY
hCoV-19/env/Austria/CeMM8152/2021|EPI_ISL_1965677|2021-04-13	2021-04-13	Europe / Austria / Vorarlberg / Hard	Environment	unknown	unknown	unkown	Wastewater		B.1.1.7	GRY
hCoV-19/env/Austria/CeMM8153/2021|EPI_ISL_1965678|2021-04-15	2021-04-15	Europe / Austria / Vorarlberg / Hard	Environment	unknown	unknown	unkown	Wastewater		B.1.1.7	GRY
hCoV-19/env/Austria/CeMM8154/2021|EPI_ISL_1965679|2021-04-18	2021-04-18	Europe / Austria / Vorarlberg / Hard	Environment	unknown	unknown	unkown	Wastewater		B.1.1.7	GRY
hCoV-19/env/Austria/CeMM8155/2021|EPI_ISL_1965680|2021-04-13	2021-04-13	Europe / Austria / Vorarlberg / Hohenems	Environment	unknown	unknown	unkown	Wastewater		B.1.1.7	GR
hCoV-19/env/Austria/CeMM8156/2021|EPI_ISL_1965681|2021-04-15	2021-04-15	Europe / Austria / Vorarlberg / Hohenems	Environment	unknown	unknown	unkown	Wastewater		B.1.1.7	GRY
hCoV-19/env/Austria/CeMM8157/2021|EPI_ISL_1965682|2021-04-17	2021-04-17	Europe / Austria / Vorarlberg / Hohenems	Environment	unknown	unknown	unkown	Wastewater		B.1.1.7	GRY
hCoV-19/env/Austria/CeMM8158/2021|EPI_ISL_1965683|2021-04-12	2021-04-12	Europe / Austria / Carinthia / Hermagor	Environment	unknown	unknown	unkown	Wastewater		None	GR
hCoV-19/env/Austria/CeMM8161/2021|EPI_ISL_1965684|2021-04-15	2021-04-15	Europe / Austria / Salzburg / Kuchl	Environment	unknown	unknown	unkown	Wastewater		None	GRY
hCoV-19/env/Austria/CeMM8163/2021|EPI_ISL_1965685|2021-04-17	2021-04-17	Europe / Austria / Vorarlberg / HÃ¶rbranz	Environment	unknown	unknown	unkown	Wastewater		B.1.1.7	GRY
hCoV-19/env/Austria/CeMM8166/2021|EPI_ISL_1965686|2021-04-12	2021-04-12	Europe / Austria / Carinthia / Rosegg	Environment	unknown	unknown	unkown	Wastewater		None	GR
hCoV-19/env/Austria/CeMM8167/2021|EPI_ISL_1965687|2021-04-14	2021-04-14	Europe / Austria / Carinthia / Rosegg	Environment	unknown	unknown	unkown	Wastewater		B.1.1.7	GR
hCoV-19/env/Slovenia/CeMM8168/2021|EPI_ISL_1965688|2021-04	2021-04	Europe / Slovenia	Environment	unknown	unknown	unkown	Wastewater		B.1.1.7	GR
hCoV-19/env/Slovenia/CeMM8169/2021|EPI_ISL_1965689|2021-04	2021-04	Europe / Slovenia	Environment	unknown	unknown	unkown	Wastewater		None	GR
hCoV-19/env/Slovenia/CeMM8170/2021|EPI_ISL_1965690|2021-04	2021-04	Europe / Slovenia	Environment	unknown	unknown	unkown	Wastewater		B.1.1.7	GR
hCoV-19/env/Austria/CeMM8172/2021|EPI_ISL_1965691|2021-04-13	2021-04-13	Europe / Austria / Carinthia / Villach	Environment	unknown	unknown	unkown	Wastewater		B.1.1.7	GR
hCoV-19/env/Austria/CeMM8173/2021|EPI_ISL_1965692|2021-04-15	2021-04-15	Europe / Austria / Carinthia / Villach	Environment	unknown	unknown	unkown	Wastewater		B.1.1.7	GRY
hCoV-19/env/Austria/CeMM8174/2021|EPI_ISL_1965693|2021-04-18	2021-04-18	Europe / Austria / Carinthia / Villach	Environment	unknown	unknown	unkown	Wastewater		B.1.1.7	GRY
hCoV-19/env/Austria/CeMM8176/2021|EPI_ISL_1965694|2021-04-18	2021-04-18	Europe / Austria / Lower Austria / Hainfeld	Environment	unknown	unknown	unkown	24h composite wastewater sample		None	GR
hCoV-19/env/Austria/CeMM8179/2021|EPI_ISL_1965695|2021-04-18	2021-04-18	Europe / Austria / Lower Austria / St. Polten	Environment	unknown	unknown	unkown	24h composite wastewater sample		B.1.1.7	GRY
hCoV-19/env/Austria/CeMM8180/2021|EPI_ISL_1965696|2021-04-18	2021-04-18	Europe / Austria / Lower Austria / Purgstall an der Erlauf	Environment	unknown	unknown	unkown	24h composite wastewater sample		B.1.1.7	GR
hCoV-19/env/Austria/CeMM8182/2021|EPI_ISL_1965697|2021-04-18	2021-04-18	Europe / Austria / Lower Austria / Horn	Environment	unknown	unknown	unkown	24h composite wastewater sample		None	GR
hCoV-19/env/Austria/CeMM8183/2021|EPI_ISL_1965698|2021-04-18	2021-04-18	Europe / Austria / Lower Austria / Krems an der Dou	Environment	unknown	unknown	unkown	24h composite wastewater sample		B.1.1.7	GRY
hCoV-19/env/Austria/CeMM8186/2021|EPI_ISL_1965699|2021-04-18	2021-04-18	Europe / Austria / Lower Austria / Zwettl	Environment	unknown	unknown	unkown	24h composite wastewater sample		B.1.1.7	GRY
hCoV-19/env/Austria/CeMM8187/2021|EPI_ISL_1965700|2021-04-19	2021-04-19	Europe / Austria / Lower Austria / Neusiedl an der Zaya	Environment	unknown	unknown	unkown	24h composite wastewater sample		B.1.1.7	GRY
hCoV-19/env/Austria/CeMM8189/2021|EPI_ISL_1965701|2021-04-19	2021-04-19	Europe / Austria / Lower Austria / Hollabrunn	Environment	unknown	unknown	unkown	24h composite wastewater sample		B.1.1.7	GRY
hCoV-19/env/Austria/CeMM8191/2021|EPI_ISL_1965702|2021-04-19	2021-04-19	Europe / Austria / Lower Austria / Laa an der Thaya	Environment	unknown	unknown	unkown	24h composite wastewater sample		B.1.1.7	GR
hCoV-19/env/Austria/CeMM8192/2021|EPI_ISL_1965703|2021-04-19	2021-04-19	Europe / Austria / Lower Austria / Klosterneuburg	Environment	unknown	unknown	unkown	24h composite wastewater sample		B.1.1.7	GRY
hCoV-19/env/Austria/CeMM8193/2021|EPI_ISL_1965704|2021-04-20	2021-04-20	Europe / Austria / Lower Austria / Schwechat	Environment	unknown	unknown	unkown	24h composite wastewater sample		B.1.1.7	GR
hCoV-19/env/Austria/CeMM8194/2021|EPI_ISL_1965705|2021-04-20	2021-04-20	Europe / Austria / Lower Austria / Bad Voslau	Environment	unknown	unknown	unkown	24h composite wastewater sample		B.1.1.7	GRY
hCoV-19/env/Austria/CeMM8197/2021|EPI_ISL_1965707|2021-04-20	2021-04-20	Europe / Austria / Lower Austria / Solleu	Environment	unknown	unknown	unkown	24h composite wastewater sample		B.1.1.7	GRY
hCoV-19/env/Austria/CeMM8198/2021|EPI_ISL_1965708|2021-04-20	2021-04-20	Europe / Austria / Lower Austria / Wiener Neustadt	Environment	unknown	unknown	unkown	24h composite wastewater sample		B.1.1	GR
hCoV-19/env/Austria/CeMM8199/2021|EPI_ISL_1965709|2021-04-13	2021-04-13	Europe / Austria / Upper Austria / Bad Ischl	Environment	unknown	unknown	unkown	24h composite wastewater sample		B.1.1.7	GRY
hCoV-19/env/Austria/CeMM8200/2021|EPI_ISL_1965710|2021-04-19	2021-04-19	Europe / Austria / Lower Austria / Baden	Environment	unknown	unknown	unkown	24h composite wastewater sample		B.1.1.7	GR
hCoV-19/env/Austria/CeMM8201/2021|EPI_ISL_1965711|2021-04-19	2021-04-19	Europe / Austria / Lower Austria / Guntramsdorf	Environment	unknown	unknown	unkown	24h composite wastewater sample		B.1.1.7	GR
hCoV-19/env/Austria/CeMM8203/2021|EPI_ISL_1965712|2021-04-15	2021-04-15	Europe / Austria / Burgenland / Rotenturm an der Pinka	Environment	unknown	unknown	unkown	24h composite wastewater sample		B.1.1.7	GR
hCoV-19/env/Austria/CeMM8208/2021|EPI_ISL_1965713|2021-04-21	2021-04-21	Europe / Austria / Vienna / Wien	Environment	unknown	unknown	unkown	24h composite wastewater sample		B.1.1.7	GRY
hCoV-19/env/Germany/BY-MVP-000004068/2021|EPI_ISL_2094412|2021-02-23	2021-02-23	Europe / Germany / Bavaria / Munich	Environment	NA	NA	NA	Sewage		B.1.1	GR
hCoV-19/env/Germany/BY-MVP-000004069/2021|EPI_ISL_2094413|2021-02-23	2021-02-23	Europe / Germany / Bavaria / Munich	Environment	NA	NA	NA	Sewage		B.1	G
hCoV-19/env/Germany/BY-MVP-000004065/2021|EPI_ISL_2094414|2021-03-02	2021-03-02	Europe / Germany / Bavaria / Munich	Environment	NA	NA	NA	Sewage		B.1	G
hCoV-19/env/Germany/BY-MVP-000004066/2021|EPI_ISL_2094415|2021-03-02	2021-03-02	Europe / Germany / Bavaria / Munich	Environment	NA	NA	NA	Sewage		B.1	G
hCoV-19/env/Germany/BY-MVP-000004067/2021|EPI_ISL_2094416|2021-03-02	2021-03-02	Europe / Germany / Bavaria / Munich	Environment	NA	NA	NA	Sewage		B.1.1	GR
hCoV-19/env/Austria/CeMM8317/2021|EPI_ISL_2137140|2021-04-25	2021-04-25	Europe / Austria / Lower Austria / Klein-Pochlarn	Environment	unknown	unknown	unknown	24h composite Wastewater sample		B.1.1.7	G
hCoV-19/env/Austria/CeMM8318/2021|EPI_ISL_2137141|2021-04-25	2021-04-25	Europe / Austria / Lower Austria / Untertullnerbach	Environment	unknown	unknown	unknown	24h composite Wastewater sample		B.1.1.7	GRY
hCoV-19/env/Austria/CeMM8319/2021|EPI_ISL_2137142|2021-04-25	2021-04-25	Europe / Austria / Lower Austria / St. Polten	Environment	unknown	unknown	unknown	24h composite Wastewater sample		B.1.1.7	GRY
hCoV-19/env/Austria/CeMM8320/2021|EPI_ISL_2137143|2021-04-25	2021-04-25	Europe / Austria / Lower Austria / Purgstall an der Erlauf	Environment	unknown	unknown	unknown	24h composite Wastewater sample		B.1.1.7	GRY
hCoV-19/env/Austria/CeMM8321/2021|EPI_ISL_2137144|2021-04-25	2021-04-25	Europe / Austria / Lower Austria / GmÃ¼nd	Environment	unknown	unknown	unknown	24h composite Wastewater sample		B.1.1.7	GRY
hCoV-19/env/Austria/CeMM8322/2021|EPI_ISL_2137145|2021-04-25	2021-04-25	Europe / Austria / Lower Austria / Horn	Environment	unknown	unknown	unknown	24h composite Wastewater sample		B.1.1.7	GRY
hCoV-19/env/Austria/CeMM8323/2021|EPI_ISL_2137146|2021-04-25	2021-04-25	Europe / Austria / Lower Austria / Krems an der Dou	Environment	unknown	unknown	unknown	24h composite Wastewater sample		B.1.1.7	GRY
hCoV-19/env/Austria/CeMM8325/2021|EPI_ISL_2137147|2021-04-25	2021-04-25	Europe / Austria / Lower Austria / Wien	Environment	unknown	unknown	unknown	24h composite Wastewater sample		B.1.1.7	GRY
hCoV-19/env/Austria/CeMM8327/2021|EPI_ISL_2137148|2021-04-26	2021-04-26	Europe / Austria / Lower Austria / Neusiedl an der Zaya	Environment	unknown	unknown	unknown	24h composite Wastewater sample		B.1.1.7	GR
hCoV-19/env/Austria/CeMM8328/2021|EPI_ISL_2137149|2021-04-26	2021-04-26	Europe / Austria / Lower Austria / Strasshof an der rdbahn	Environment	unknown	unknown	unknown	24h composite Wastewater sample		None	GR
hCoV-19/env/Austria/CeMM8329/2021|EPI_ISL_2137150|2021-04-26	2021-04-26	Europe / Austria / Lower Austria / Hollabrunn	Environment	unknown	unknown	unknown	24h composite Wastewater sample		B.1.1.7	GR
hCoV-19/env/Austria/CeMM8330/2021|EPI_ISL_2137151|2021-04-26	2021-04-26	Europe / Austria / Lower Austria / Korneuburg	Environment	unknown	unknown	unknown	24h composite Wastewater sample		B.1.1.7	GRY
hCoV-19/env/Austria/CeMM8332/2021|EPI_ISL_2137152|2021-04-26	2021-04-26	Europe / Austria / Lower Austria / Klosterneuburg	Environment	unknown	unknown	unknown	24h composite Wastewater sample		B.1.1.7	GRY
hCoV-19/env/Austria/CeMM8333/2021|EPI_ISL_2137153|2021-04-27	2021-04-27	Europe / Austria / Lower Austria / Schwechat	Environment	unknown	unknown	unknown	24h composite Wastewater sample		None	GR
hCoV-19/env/Austria/CeMM8334/2021|EPI_ISL_2137154|2021-04-27	2021-04-27	Europe / Austria / Lower Austria / Bad Voslau	Environment	unknown	unknown	unknown	24h composite Wastewater sample		None	GR
hCoV-19/env/Austria/CeMM8335/2021|EPI_ISL_2137155|2021-04-27	2021-04-27	Europe / Austria / Lower Austria / MÃ¶dling	Environment	unknown	unknown	unknown	24h composite Wastewater sample		B.1.1.7	GRY
hCoV-19/env/Austria/CeMM8337/2021|EPI_ISL_2137156|2021-04-27	2021-04-27	Europe / Austria / Lower Austria / Solleu	Environment	unknown	unknown	unknown	24h composite Wastewater sample		B.1.1.7	GR
hCoV-19/env/Austria/CeMM8338/2021|EPI_ISL_2137157|2021-04-27	2021-04-27	Europe / Austria / Lower Austria / Wiener Neustadt	Environment	unknown	unknown	unknown	24h composite Wastewater sample		B.1.1.7	GRY
hCoV-19/env/Austria/CeMM8339/2021|EPI_ISL_2137158|2021-04-20	2021-04-20	Europe / Austria / Lower Austria / Schwechat	Environment	unknown	unknown	unknown	24h composite Wastewater sample		None	GR
hCoV-19/env/Austria/CeMM8340/2021|EPI_ISL_2137159|2021-04-20	2021-04-20	Europe / Austria / Upper Austria / Bad Ischl	Environment	unknown	unknown	unknown	24h composite Wastewater sample		B.1.1.7	GRY
hCoV-19/env/Czech_Republic/CeMM8341/2021|EPI_ISL_2137160|2021-04-20	2021-04-20	Europe / Czech Republic	Environment	unknown	unknown	unknown	24h composite Wastewater sample		B.1.1.7	GRY
hCoV-19/env/Czech_Republic/CeMM8343/2021|EPI_ISL_2137161|2021-04-20	2021-04-20	Europe / Czech Republic	Environment	unknown	unknown	unknown	24h composite Wastewater sample		B.1.1.7	GR
hCoV-19/env/Austria/CeMM8346/2021|EPI_ISL_2137162|2021-04-25	2021-04-25	Europe / Austria / Vienna / Wien	Environment	unknown	unknown	unknown	24h composite Wastewater sample		B.1.1.7	GR
hCoV-19/env/Austria/CeMM8347/2021|EPI_ISL_2137163|2021-04-28	2021-04-28	Europe / Austria / Vienna / Wien	Environment	unknown	unknown	unknown	24h composite Wastewater sample		B.1.1.7	GRY
hCoV-19/env/Austria/CeMM8348/2021|EPI_ISL_2137164|2021-04-20	2021-04-20	Europe / Austria / Vorarlberg / Bregenz	Environment	unknown	unknown	unknown	Wastewater		B.1.1.7	GRY
hCoV-19/env/Austria/CeMM8349/2021|EPI_ISL_2137165|2021-04-24	2021-04-24	Europe / Austria / Vorarlberg / Bregenz	Environment	unknown	unknown	unknown	Wastewater		B.1.1.7	GRY
hCoV-19/env/Austria/CeMM8350/2021|EPI_ISL_2137166|2021-04-21	2021-04-21	Europe / Austria / Vorarlberg / Dornbirn	Environment	unknown	unknown	unknown	Wastewater		B.1.1.7	GRY
hCoV-19/env/Austria/CeMM8351/2021|EPI_ISL_2137167|2021-04-25	2021-04-25	Europe / Austria / Vorarlberg / Dornbirn	Environment	unknown	unknown	unknown	Wastewater		B.1.1.7	GRY
hCoV-19/env/Austria/CeMM8352/2021|EPI_ISL_2137168|2021-04-21	2021-04-21	Europe / Austria / Vorarlberg / Hard	Environment	unknown	unknown	unknown	Wastewater		B.1.1.7	GRY
hCoV-19/env/Austria/CeMM8353/2021|EPI_ISL_2137169|2021-04-25	2021-04-25	Europe / Austria / Vorarlberg / Hard	Environment	unknown	unknown	unknown	Wastewater		B.1.1.7	GRY
hCoV-19/env/Austria/CeMM8354/2021|EPI_ISL_2137170|2021-04-21	2021-04-21	Europe / Austria / Vorarlberg / Hohenems	Environment	unknown	unknown	unknown	Wastewater		B.1.1.7	GRY
hCoV-19/env/Austria/CeMM8355/2021|EPI_ISL_2137171|2021-04-25	2021-04-25	Europe / Austria / Vorarlberg / Hohenems	Environment	unknown	unknown	unknown	Wastewater		B.1.1.7	GRY
hCoV-19/env/Austria/CeMM8356/2021|EPI_ISL_2137172|2021-04-26	2021-04-26	Europe / Austria / Carinthia / Klagenfurt	Environment	unknown	unknown	unknown	Wastewater		B.1.1.7	GRY
hCoV-19/env/Austria/CeMM8357/2021|EPI_ISL_2137173|2021-04-21	2021-04-21	Europe / Austria / Vorarlberg / HÃ¶rbranz	Environment	unknown	unknown	unknown	Wastewater		B.1.1.7	GRY
hCoV-19/env/Austria/CeMM8358/2021|EPI_ISL_2137174|2021-04-25	2021-04-25	Europe / Austria / Vorarlberg / HÃ¶rbranz	Environment	unknown	unknown	unknown	Wastewater		B.1.1.7	GRY
hCoV-19/env/Austria/CeMM8361/2021|EPI_ISL_2137175|2021-04-21	2021-04-21	Europe / Austria / Carinthia / Rosegg	Environment	unknown	unknown	unknown	Wastewater		B.1.1.7	GRY
hCoV-19/env/Austria/CeMM8362/2021|EPI_ISL_2137176|2021-04-24	2021-04-24	Europe / Austria / Carinthia / Rosegg	Environment	unknown	unknown	unknown	Wastewater		B.1.1.7	GRY
hCoV-19/env/Austria/CeMM8363/2021|EPI_ISL_2137177|2021-04-20	2021-04-20	Europe / Austria / Carinthia / Villach	Environment	unknown	unknown	unknown	Wastewater		B.1.1.7	GRY
hCoV-19/env/Austria/CeMM8364/2021|EPI_ISL_2137178|2021-04-25	2021-04-25	Europe / Austria / Carinthia / Villach	Environment	unknown	unknown	unknown	Wastewater		B.1.1.7	GRY
hCoV-19/env/Austria/CeMM8368/2021|EPI_ISL_2137179|2021-04-21	2021-04-21	Europe / Austria / Tyrol	Environment	unknown	unknown	unknown	Wastewater		B.1.1.7	GRY
hCoV-19/env/Austria/CeMM8369/2021|EPI_ISL_2137180|2021-04-22	2021-04-22	Europe / Austria / Tyrol	Environment	unknown	unknown	unknown	Wastewater		B.1.1.7	GRY
hCoV-19/env/Switzerland/GR-CeMM8370/2021|EPI_ISL_2137181|2021-04-27	2021-04-27	Europe / Switzerland / Grisons	Environment	unknown	unknown	unknown	Wastewater		B.1.1.7	GRY
hCoV-19/env/Switzerland/GR-CeMM8371/2021|EPI_ISL_2137182|2021-04-27	2021-04-27	Europe / Switzerland / Grisons	Environment	unknown	unknown	unknown	Wastewater		B.1.1	GR
hCoV-19/env/Switzerland/GR-CeMM8374/2021|EPI_ISL_2137183|2021-04-27	2021-04-27	Europe / Switzerland / Grisons	Environment	unknown	unknown	unknown	Wastewater		B.1.1.7	GRY
hCoV-19/env/Germany/BY-CeMM8375/2021|EPI_ISL_2137184|2021-04-22	2021-04-22	Europe / Germany / Bavaria / Oberbayern	Environment	unknown	unknown	unknown	Wastewater		None	GR
hCoV-19/env/Germany/BY-CeMM8376/2021|EPI_ISL_2137185|2021-04-26	2021-04-26	Europe / Germany / Bavaria / Oberbayern	Environment	unknown	unknown	unknown	Wastewater		B.1.1.7	GRY
hCoV-19/env/Germany/BW-CeMM8378/2021|EPI_ISL_2137186|2021-04-21	2021-04-21	Europe / Germany / Baden-Wurttemberg	Environment	unknown	unknown	unknown	Wastewater		B.1.1.7	GRY
hCoV-19/env/Germany/BY-CeMM8379/2021|EPI_ISL_2137187|2021-04-21	2021-04-21	Europe / Germany / Bavaria / Oberbayern	Environment	unknown	unknown	unknown	Wastewater		B.1.1.7	GRY
hCoV-19/env/Germany/BY-CeMM8380/2021|EPI_ISL_2137188|2021-04-20	2021-04-20	Europe / Germany / Bavaria / Schwaben	Environment	unknown	unknown	unknown	Wastewater		B.1.1.7	GRY
hCoV-19/env/Germany/BY-CeMM8381/2021|EPI_ISL_2137189|2021-04-21	2021-04-21	Europe / Germany / Bavaria / Oberbayern	Environment	unknown	unknown	unknown	Wastewater		B.1.1.7	GRY
hCoV-19/env/Italy/un-CeMM8382/2021|EPI_ISL_2137190|2021-04-28	2021-04-28	Europe / Italy	Environment	unknown	unknown	unknown	Wastewater		B.1.1.7	GRY
hCoV-19/env/Austria/CeMM8387/2021|EPI_ISL_2137191|2021-04-15	2021-04-15	Europe / Austria / Styria / Diemlach	Environment	unknown	unknown	unknown	Swab		B.1.1.7	GR
hCoV-19/env/Liaoning/Dalian-IVDC-1/2020|EPI_ISL_2170885|2020-08-27	2020-08-27	Asia / China / Liaoning / Dalian	Environment	unknown	unknown	unknown	Swab		B.1.1.317	GR
hCoV-19/env/Liaoning/Dalian-IVDC-2/2020|EPI_ISL_2170886|2020-08-27	2020-08-27	Asia / China / Liaoning / Dalian	Environment	unknown	unknown	unknown	Swab		B.1.1.317	GR
hCoV-19/env/Liaoning/Dalian-IVDC-Pollock-04-06/2020|EPI_ISL_2170892|2020-06-04	2020-06-04	Asia / China / Liaoning / Dalian	Environment	unknown	unknown	unknown	Swab of packaging of imported cold-chain product		B.1.1.317	GR
hCoV-19/env/Liaoning/Dalian-IVDC-Pollock-30-05/2020|EPI_ISL_2170893|2020-05-30	2020-05-30	Asia / China / Liaoning / Dalian	Environment	unknown	unknown	unknown	Swab of packaging of imported cold-chain product		B.1.1.317	GR
hCoV-19/env/Liaoning/Dalian-IVDC-Pollock-03-06/2020|EPI_ISL_2170894|2020-06-03	2020-06-03	Asia / China / Liaoning / Dalian	Environment	unknown	unknown	unknown	Swab of packaging of imported cold-chain product		B.1.1.317	GR
hCoV-19/env/Austria/CeMM8808/2021|EPI_ISL_2232925|2021-04-26	2021-04-26	Europe / Austria / Styria	Environment	unknown	unknown	unkown	Swab		B.1.1.7	GRY
hCoV-19/env/Austria/CeMM8809/2021|EPI_ISL_2232926|2021-04-25	2021-04-25	Europe / Austria / Styria	Environment	unknown	unknown	unkown	Swab		B.1.1.7	GRY
hCoV-19/env/Austria/CeMM8810/2021|EPI_ISL_2232927|2021-04-27	2021-04-27	Europe / Austria / Tyrol	Environment	unknown	unknown	unkown	Swab		None	GR
hCoV-19/env/Austria/CeMM8830/2021|EPI_ISL_2232928|2021-05-03	2021-05-03	Europe / Austria / Lower Austria	Environment	unknown	unknown	unkown	24h composite wastewater sample		B.1.1.7	GR
hCoV-19/env/Austria/CeMM8831/2021|EPI_ISL_2232929|2021-05-03	2021-05-03	Europe / Austria / Lower Austria	Environment	unknown	unknown	unkown	24h composite wastewater sample		B.1.1.7	GRY
hCoV-19/env/Austria/CeMM8832/2021|EPI_ISL_2232930|2021-05-03	2021-05-03	Europe / Austria / Lower Austria	Environment	unknown	unknown	unkown	24h composite wastewater sample		B.1.1.7	GRY
hCoV-19/env/Austria/CeMM8833/2021|EPI_ISL_2232931|2021-05-03	2021-05-03	Europe / Austria / Lower Austria	Environment	unknown	unknown	unkown	24h composite wastewater sample		B.1.1.7	GR
hCoV-19/env/Austria/CeMM8834/2021|EPI_ISL_2232932|2021-05-03	2021-05-03	Europe / Austria / Lower Austria	Environment	unknown	unknown	unkown	24h composite wastewater sample		B.1.1.7	GRY
hCoV-19/env/Austria/CeMM8835/2021|EPI_ISL_2232933|2021-05-03	2021-05-03	Europe / Austria / Lower Austria	Environment	unknown	unknown	unkown	24h composite wastewater sample		B.1.1.7	GR
hCoV-19/env/Austria/CeMM8837/2021|EPI_ISL_2232934|2021-05-03	2021-05-03	Europe / Austria / Lower Austria	Environment	unknown	unknown	unkown	24h composite wastewater sample		None	GR
hCoV-19/env/Austria/CeMM8838/2021|EPI_ISL_2232935|2021-05-03	2021-05-03	Europe / Austria / Lower Austria	Environment	unknown	unknown	unkown	24h composite wastewater sample		B.1.1.7	GR
hCoV-19/env/Austria/CeMM8840/2021|EPI_ISL_2232936|2021-05-03	2021-05-03	Europe / Austria / Lower Austria	Environment	unknown	unknown	unkown	24h composite wastewater sample		B.1.1.7	GR
hCoV-19/env/Austria/CeMM8844/2021|EPI_ISL_2232937|2021-05-04	2021-05-04	Europe / Austria / Lower Austria	Environment	unknown	unknown	unkown	24h composite wastewater sample		B.1.1.7	GRY
hCoV-19/env/Austria/CeMM8846/2021|EPI_ISL_2232938|2021-05-04	2021-05-04	Europe / Austria / Lower Austria	Environment	unknown	unknown	unkown	24h composite wastewater sample		B.1.1.7	GRY
hCoV-19/env/Austria/CeMM8847/2021|EPI_ISL_2232939|2021-05-04	2021-05-04	Europe / Austria / Lower Austria	Environment	unknown	unknown	unkown	24h composite wastewater sample		B.1.1.7	GRY
hCoV-19/env/Austria/CeMM8848/2021|EPI_ISL_2232940|2021-05-05	2021-05-05	Europe / Austria / Lower Austria	Environment	unknown	unknown	unkown	24h composite wastewater sample		B.1.1.7	GRY
hCoV-19/env/Austria/CeMM8849/2021|EPI_ISL_2232941|2021-05-05	2021-05-05	Europe / Austria / Lower Austria	Environment	unknown	unknown	unkown	24h composite wastewater sample		None	GR
hCoV-19/env/Austria/CeMM8850/2021|EPI_ISL_2232942|2021-05-05	2021-05-05	Europe / Austria / Lower Austria	Environment	unknown	unknown	unkown	24h composite wastewater sample		None	GR
hCoV-19/env/Austria/CeMM8851/2021|EPI_ISL_2232943|2021-05-05	2021-05-05	Europe / Austria / Lower Austria	Environment	unknown	unknown	unkown	24h composite wastewater sample		B.1.1.7	GRY
hCoV-19/env/Austria/CeMM8854/2021|EPI_ISL_2232945|2021-04-20	2021-04-20	Europe / Austria / Upper Austria	Environment	unknown	unknown	unkown	24h composite wastewater sample		B.1.1.7	GRY
hCoV-19/env/Austria/CeMM8855/2021|EPI_ISL_2232946|2021-04-29	2021-04-29	Europe / Austria / Lower Austria	Environment	unknown	unknown	unkown	24h composite wastewater sample		B.1.1.7	GR
hCoV-19/env/Austria/CeMM8856/2021|EPI_ISL_2232947|2021-05-04	2021-05-04	Europe / Austria / Lower Austria	Environment	unknown	unknown	unkown	24h composite wastewater sample		None	GR
hCoV-19/env/Austria/CeMM8857/2021|EPI_ISL_2232948|2021-05-04	2021-05-04	Europe / Austria / Lower Austria	Environment	unknown	unknown	unkown	24h composite wastewater sample		None	GR
hCoV-19/env/Austria/CeMM8864/2021|EPI_ISL_2232949|2021-05-02	2021-05-02	Europe / Austria / Vienna	Environment	unknown	unknown	unkown	24h composite wastewater sample		B.1.1.7	GRY
hCoV-19/env/Austria/CeMM8865/2021|EPI_ISL_2232950|2021-05-05	2021-05-05	Europe / Austria / Vienna	Environment	unknown	unknown	unkown	24h composite wastewater sample		B.1.1.7	GRY
hCoV-19/env/Austria/CeMM8880/2021|EPI_ISL_2232955|2021-04-28	2021-04-28	Europe / Austria / Vorarlberg	Environment	unknown	unknown	unkown	Wastewater		B.1.1.7	GRY
hCoV-19/env/Austria/CeMM8881/2021|EPI_ISL_2232956|2021-05-02	2021-05-02	Europe / Austria / Vorarlberg	Environment	unknown	unknown	unkown	Wastewater		B.1.1.7	GRY
hCoV-19/env/Austria/CeMM8882/2021|EPI_ISL_2232957|2021-04-23	2021-04-23	Europe / Austria / Vorarlberg	Environment	unknown	unknown	unkown	Wastewater		B.1.1.7	GRY
hCoV-19/env/Austria/CeMM8884/2021|EPI_ISL_2232958|2021-05-02	2021-05-02	Europe / Austria / Vorarlberg	Environment	unknown	unknown	unkown	Wastewater		B.1.1.7	GR
hCoV-19/env/Austria/CeMM8885/2021|EPI_ISL_2232959|2021-04-28	2021-04-28	Europe / Austria / Vorarlberg	Environment	unknown	unknown	unkown	Wastewater		B.1.1.7	GRY
hCoV-19/env/Austria/CeMM8886/2021|EPI_ISL_2232960|2021-04-30	2021-04-30	Europe / Austria / Vorarlberg	Environment	unknown	unknown	unkown	Wastewater		B.1.1.7	GRY
hCoV-19/env/Austria/CeMM8887/2021|EPI_ISL_2232961|2021-05-02	2021-05-02	Europe / Austria / Vorarlberg	Environment	unknown	unknown	unkown	Wastewater		B.1.1.7	GRY
hCoV-19/env/Austria/CeMM8890/2021|EPI_ISL_2232962|2021-04-23	2021-04-23	Europe / Austria / Vorarlberg	Environment	unknown	unknown	unkown	Wastewater		B.1.1.7	GRY
hCoV-19/env/Austria/CeMM8891/2021|EPI_ISL_2232963|2021-04-27	2021-04-27	Europe / Austria / Vorarlberg	Environment	unknown	unknown	unkown	Wastewater		B.1.1.7	GRY
hCoV-19/env/Austria/CeMM8892/2021|EPI_ISL_2232964|2021-05-01	2021-05-01	Europe / Austria / Vorarlberg	Environment	unknown	unknown	unkown	Wastewater		B.1.1.7	GRY
hCoV-19/env/Liechtenstein/CeMM8894/2021|EPI_ISL_2232965|2021-02-05	2021-02-05	Europe / Liechtenstein	Environment	unknown	unknown	unkown	Wastewater		B.1.1.7	GRY
hCoV-19/env/Austria/CeMM8895/2021|EPI_ISL_2232966|2021-04-28	2021-04-28	Europe / Austria	Environment	unknown	unknown	unkown	Wastewater		B.1.1.7	GRY
hCoV-19/env/Austria/CeMM8896/2021|EPI_ISL_2232967|2021-04-30	2021-04-30	Europe / Austria	Environment	unknown	unknown	unkown	Wastewater		B.1.1.7	GRY
hCoV-19/env/Austria/CeMM8897/2021|EPI_ISL_2232968|2021-05-02	2021-05-02	Europe / Austria	Environment	unknown	unknown	unkown	Wastewater		B.1.1.7	GRY
hCoV-19/env/Austria/CeMM8899/2021|EPI_ISL_2232969|2021-04-28	2021-04-28	Europe / Austria / Carinthia	Environment	unknown	unknown	unkown	Wastewater		B.1.1.7	GRY
hCoV-19/env/Austria/CeMM8900/2021|EPI_ISL_2232970|2021-05-01	2021-05-01	Europe / Austria / Carinthia	Environment	unknown	unknown	unkown	Wastewater		B.1.1.7	GRY
hCoV-19/env/Austria/CeMM8901/2021|EPI_ISL_2232971|2021-04-29	2021-04-29	Europe / Austria / Carinthia	Environment	unknown	unknown	unkown	Wastewater		B.1.1.7	GRY
hCoV-19/env/Austria/CeMM8902/2021|EPI_ISL_2232972|2021-05-02	2021-05-02	Europe / Austria / Carinthia	Environment	unknown	unknown	unkown	Wastewater		B.1.1.7	GRY
hCoV-19/env/Italy/TAA-CeMM8903/2021|EPI_ISL_2232973|2021-04-22	2021-04-22	Europe / Italy / Trentino Alto Adige / Welsberg	Environment	unknown	unknown	unkown	Wastewater		B.1.1.7	GRY
hCoV-19/env/Italy/TAA-CeMM8904/2021|EPI_ISL_2232974|2021-02-01	2021-02-01	Europe / Italy / Trentino Alto Adige / Bozen	Environment	unknown	unknown	unkown	Wastewater		B.1	G
hCoV-19/env/Italy/TAA-CeMM8905/2021|EPI_ISL_2232975|2021-02-04	2021-02-04	Europe / Italy / Trentino Alto Adige / Bozen	Environment	unknown	unknown	unkown	Wastewater		B.1.177	G
hCoV-19/env/Italy/TAA-CeMM8906/2021|EPI_ISL_2232976|2021-04-26	2021-04-26	Europe / Italy / Trentino Alto Adige / Bozen	Environment	unknown	unknown	unkown	Wastewater		B.1.1.7	GRY
hCoV-19/env/Italy/TAA-CeMM8907/2021|EPI_ISL_2232977|2021-04-22	2021-04-22	Europe / Italy / Trentino Alto Adige / Brixen	Environment	unknown	unknown	unkown	Wastewater		B.1.1.7	GRY
hCoV-19/env/Italy/TAA-CeMM8908/2021|EPI_ISL_2232978|2021-02-01	2021-02-01	Europe / Italy / Trentino Alto Adige / Meran	Environment	unknown	unknown	unkown	Wastewater		B.1.177	G
hCoV-19/env/Italy/TAA-CeMM8910/2021|EPI_ISL_2232979|2021-04-26	2021-04-26	Europe / Italy / Trentino Alto Adige / Meran	Environment	unknown	unknown	unkown	Wastewater		None	GR
hCoV-19/env/Italy/TAA-CeMM8912/2021|EPI_ISL_2232980|2021-04-22	2021-04-22	Europe / Italy / Trentino Alto Adige / Tobl	Environment	unknown	unknown	unkown	Wastewater		B.1.1.7	GRY
hCoV-19/env/Italy/TAA-CeMM8913/2021|EPI_ISL_2232981|2021-04-26	2021-04-26	Europe / Italy / Trentino Alto Adige / Tramin	Environment	unknown	unknown	unkown	Wastewater		B.1.1.7	GRY
hCoV-19/env/Nepal/GW14/2020|EPI_ISL_2250234|2020-11-11	2020-11-11	Asia / Nepal	Environment	unknown	unknown	unknown	Sewage grab		None	G
hCoV-19/env/Nepal/GW15/2020|EPI_ISL_2250235|2020-12-01	2020-12-01	Asia / Nepal	Environment	unknown	unknown	unknown	Sewage grab		B.1	G
hCoV-19/env/Austria/CeMM8936/2021|EPI_ISL_2324274|2021-05-10	2021-05-10	Europe / Austria / Lower Austria	Environment	unknown	unknown	unkown	24h composite wastewater sample		B.1.1.7	GR
hCoV-19/env/Austria/CeMM8937/2021|EPI_ISL_2324275|2021-05-10	2021-05-10	Europe / Austria / Lower Austria	Environment	unknown	unknown	unkown	24h composite wastewater sample		None	G
hCoV-19/env/Austria/CeMM8938/2021|EPI_ISL_2324276|2021-05-10	2021-05-10	Europe / Austria / Lower Austria	Environment	unknown	unknown	unkown	24h composite wastewater sample		B.1.1.7	GRY
hCoV-19/env/Austria/CeMM8939/2021|EPI_ISL_2324277|2021-05-10	2021-05-10	Europe / Austria / Lower Austria	Environment	unknown	unknown	unkown	24h composite wastewater sample		B.1.1.7	GRY
hCoV-19/env/Austria/CeMM8942/2021|EPI_ISL_2324278|2021-05-10	2021-05-10	Europe / Austria / Lower Austria	Environment	unknown	unknown	unkown	24h composite wastewater sample		None	GR
hCoV-19/env/Austria/CeMM8943/2021|EPI_ISL_2324279|2021-05-10	2021-05-10	Europe / Austria / Lower Austria	Environment	unknown	unknown	unkown	24h composite wastewater sample		B.1.1.7	GR
hCoV-19/env/Austria/CeMM8945/2021|EPI_ISL_2324280|2021-05-10	2021-05-10	Europe / Austria / Lower Austria	Environment	unknown	unknown	unkown	24h composite wastewater sample		B.1.1.7	GRY
hCoV-19/env/Austria/CeMM8948/2021|EPI_ISL_2324281|2021-05-11	2021-05-11	Europe / Austria / Lower Austria	Environment	unknown	unknown	unkown	24h composite wastewater sample		B.1.1.7	GR
hCoV-19/env/Austria/CeMM8950/2021|EPI_ISL_2324282|2021-05-11	2021-05-11	Europe / Austria / Lower Austria	Environment	unknown	unknown	unkown	24h composite wastewater sample		B.1.1.7	GRY
hCoV-19/env/Austria/CeMM8951/2021|EPI_ISL_2324283|2021-05-11	2021-05-11	Europe / Austria / Lower Austria	Environment	unknown	unknown	unkown	24h composite wastewater sample		B.1.1.7	G
hCoV-19/env/Austria/CeMM8952/2021|EPI_ISL_2324284|2021-05-11	2021-05-11	Europe / Austria / Lower Austria	Environment	unknown	unknown	unkown	24h composite wastewater sample		B.1.1.7	G
hCoV-19/env/Austria/CeMM8955/2021|EPI_ISL_2324286|2021-05-12	2021-05-12	Europe / Austria / Lower Austria	Environment	unknown	unknown	unkown	24h composite wastewater sample		None	GR
hCoV-19/env/Austria/CeMM8959/2021|EPI_ISL_2324287|2021-05-04	2021-05-04	Europe / Austria / Upper Austria	Environment	unknown	unknown	unkown	24h composite wastewater sample		B.1.1.7	GR
hCoV-19/env/Austria/CeMM8962/2021|EPI_ISL_2324288|2021-05-09	2021-05-09	Europe / Austria / Vienna	Environment	unknown	unknown	unkown	24h composite wastewater sample		B.1.1.7	GRY
hCoV-19/env/Austria/CeMM8963/2021|EPI_ISL_2324289|2021-05-11	2021-05-11	Europe / Austria / Vienna	Environment	unknown	unknown	unkown	24h composite wastewater sample		B.1.1.7	GRY
hCoV-19/env/Austria/CeMM8965/2021|EPI_ISL_2324290|2021-05-02	2021-05-02	Europe / Austria / Styria	Environment	unknown	unknown	unkown	Swab		None	G
hCoV-19/env/Austria/CeMM8970/2021|EPI_ISL_2324291|2021-05-02	2021-05-02	Europe / Austria / Styria	Environment	unknown	unknown	unkown	Swab		B.1.1.7	GR
hCoV-19/env/Austria/CeMM8971/2021|EPI_ISL_2324292|2021-05-02	2021-05-02	Europe / Austria / Styria	Environment	unknown	unknown	unkown	Swab		None	GRY
hCoV-19/env/Austria/CeMM8973/2021|EPI_ISL_2324293|2021-05-04	2021-05-04	Europe / Austria / Tyrol	Environment	unknown	unknown	unkown	Swab		B.1.1.7	GRY
hCoV-19/env/Austria/CeMM8974/2021|EPI_ISL_2324294|2021-05-04	2021-05-04	Europe / Austria / Tyrol	Environment	unknown	unknown	unkown	Swab		B.1.1.7	GR
hCoV-19/env/Austria/CeMM8975/2021|EPI_ISL_2324295|2021-05-04	2021-05-04	Europe / Austria / Tyrol	Environment	unknown	unknown	unkown	Swab		AZ.2	GR
hCoV-19/env/Austria/CeMM9168/2021|EPI_ISL_2324390|2021-05-06	2021-05-06	Europe / Austria / Vorarlberg	Environment	unknown	unknown	unkown	Wastewater		B.1.1.7	GRY
hCoV-19/env/Austria/CeMM9169/2021|EPI_ISL_2324391|2021-05-08	2021-05-08	Europe / Austria / Vorarlberg	Environment	unknown	unknown	unkown	Wastewater		B.1.1.7	GR
hCoV-19/env/Switzerland/GR-CeMM9170/2021|EPI_ISL_2324392|2021-05-02	2021-05-02	Europe / Switzerland / Grisons	Environment	unknown	unknown	unkown	Wastewater		B.1.1	GR
hCoV-19/env/Austria/CeMM9172/2021|EPI_ISL_2324393|2021-05-05	2021-05-05	Europe / Austria / Vorarlberg	Environment	unknown	unknown	unkown	Wastewater		B.1.1.7	GRY
hCoV-19/env/Austria/CeMM9173/2021|EPI_ISL_2324394|2021-05-09	2021-05-09	Europe / Austria / Vorarlberg	Environment	unknown	unknown	unkown	Wastewater		B.1.1.7	G
hCoV-19/env/Austria/CeMM9174/2021|EPI_ISL_2324395|2021-05-05	2021-05-05	Europe / Austria / Vorarlberg	Environment	unknown	unknown	unkown	Wastewater		None	GR
hCoV-19/env/Austria/CeMM9175/2021|EPI_ISL_2324396|2021-05-07	2021-05-07	Europe / Austria / Vorarlberg	Environment	unknown	unknown	unkown	Wastewater		None	GR
hCoV-19/env/Austria/CeMM9176/2021|EPI_ISL_2324397|2021-05-09	2021-05-09	Europe / Austria / Vorarlberg	Environment	unknown	unknown	unkown	Wastewater		B.1.1.7	GRY
hCoV-19/env/Austria/CeMM9177/2021|EPI_ISL_2324398|2021-05-03	2021-05-03	Europe / Austria / Vorarlberg	Environment	unknown	unknown	unkown	Wastewater		B.1.1.7	GRY
hCoV-19/env/Austria/CeMM9178/2021|EPI_ISL_2324399|2021-05-07	2021-05-07	Europe / Austria / Vorarlberg	Environment	unknown	unknown	unkown	Wastewater		None	GR
hCoV-19/env/Austria/CeMM9179/2021|EPI_ISL_2324400|2021-05-09	2021-05-09	Europe / Austria / Vorarlberg	Environment	unknown	unknown	unkown	Wastewater		B.1.1.7	GRY
hCoV-19/env/Austria/CeMM9181/2021|EPI_ISL_2324401|2021-05-05	2021-05-05	Europe / Austria	Environment	unknown	unknown	unkown	Wastewater		B.1.1.7	GRY
hCoV-19/env/Austria/CeMM9182/2021|EPI_ISL_2324402|2021-05-09	2021-05-09	Europe / Austria	Environment	unknown	unknown	unkown	Wastewater		B.1.1.7	GR
hCoV-19/env/Austria/CeMM9184/2021|EPI_ISL_2324403|2021-05-08	2021-05-08	Europe / Austria / Carinthia	Environment	unknown	unknown	unkown	Wastewater		B.1.1.7	GRY
hCoV-19/env/Austria/CeMM9185/2021|EPI_ISL_2324404|2021-05-09	2021-05-09	Europe / Austria / Carinthia	Environment	unknown	unknown	unkown	Wastewater		B.1	GR
hCoV-19/env/Austria/CeMM9266/2021|EPI_ISL_2382020|2021-05-12	2021-05-12	Europe / Austria / Vorarlberg / Bregenz	Environment	unknown	unknown	unkown	Wastewater		B.1.1.7	GRY
hCoV-19/env/Austria/CeMM9267/2021|EPI_ISL_2382021|2021-05-16	2021-05-16	Europe / Austria / Vorarlberg / Bregenz	Environment	unknown	unknown	unkown	Wastewater		None	G
hCoV-19/env/Austria/CeMM9269/2021|EPI_ISL_2382022|2021-05-14	2021-05-14	Europe / Austria / Vorarlberg / Dornbirn	Environment	unknown	unknown	unkown	Wastewater		None	GR
hCoV-19/env/Austria/CeMM9270/2021|EPI_ISL_2382023|2021-05-16	2021-05-16	Europe / Austria / Vorarlberg / Dornbirn	Environment	unknown	unknown	unkown	Wastewater		B.1.576	G
hCoV-19/env/Austria/CeMM9272/2021|EPI_ISL_2382024|2021-05-14	2021-05-14	Europe / Austria / Vorarlberg	Environment	unknown	unknown	unkown	Wastewater		None	GRY
hCoV-19/env/Austria/CeMM9273/2021|EPI_ISL_2382025|2021-05-16	2021-05-16	Europe / Austria / Vorarlberg	Environment	unknown	unknown	unkown	Wastewater		B.1.1.7	GRY
hCoV-19/env/Austria/CeMM9274/2021|EPI_ISL_2382026|2021-05-12	2021-05-12	Europe / Austria / Vorarlberg	Environment	unknown	unknown	unkown	Wastewater		B.1.1.7	GRY
hCoV-19/env/Austria/CeMM9275/2021|EPI_ISL_2382027|2021-05-14	2021-05-14	Europe / Austria / Vorarlberg	Environment	unknown	unknown	unkown	Wastewater		B.1.1.7	GRY
hCoV-19/env/Austria/CeMM9276/2021|EPI_ISL_2382028|2021-05-16	2021-05-16	Europe / Austria / Vorarlberg	Environment	unknown	unknown	unkown	Wastewater		None	GRY
hCoV-19/env/Austria/CeMM9277/2021|EPI_ISL_2382029|2021-05-11	2021-05-11	Europe / Austria / Vorarlberg	Environment	unknown	unknown	unkown	Wastewater		B.1.1.7	GRY
hCoV-19/env/Austria/CeMM9278/2021|EPI_ISL_2382030|2021-05-15	2021-05-15	Europe / Austria / Vorarlberg	Environment	unknown	unknown	unkown	Wastewater		B.1.1.7	GR
hCoV-19/env/Liechtenstein/CeMM9279/2021|EPI_ISL_2382031|2021-05-16	2021-05-16	Europe / Liechtenstein	Environment	unknown	unknown	unkown	Wastewater		B.1.1.7	GRY
hCoV-19/env/Austria/CeMM9281/2021|EPI_ISL_2382032|2021-05-10	2021-05-10	Europe / Austria / Carinthia	Environment	unknown	unknown	unkown	Wastewater		B.1.1.7	GRY
hCoV-19/env/Austria/CeMM9282/2021|EPI_ISL_2382033|2021-05-12	2021-05-12	Europe / Austria / Carinthia	Environment	unknown	unknown	unkown	Wastewater		B.1.1.7	GRY
hCoV-19/env/Austria/CeMM9283/2021|EPI_ISL_2382034|2021-05-11	2021-05-11	Europe / Austria / Carinthia	Environment	unknown	unknown	unkown	Wastewater		B.1.1.7	GR
hCoV-19/env/Austria/CeMM9285/2021|EPI_ISL_2382035|2021-05-16	2021-05-16	Europe / Austria / Carinthia	Environment	unknown	unknown	unkown	Wastewater		B.1.1.7	GRY
hCoV-19/env/Austria/CeMM9254/2021|EPI_ISL_2382058|2021-05-11	2021-05-11	Europe / Austria / Tyrol / Innsbruck	Environment	unknown	unknown	unkown	swab		None	GR
hCoV-19/env/Austria/CeMM9257/2021|EPI_ISL_2382060|2021-05-09	2021-05-09	Europe / Austria / Styria	Environment	unknown	unknown	unkown	swab		B.1.1.7	GRY
hCoV-19/env/Austria/CeMM9259/2021|EPI_ISL_2382062|2021-05-09	2021-05-09	Europe / Austria / Styria	Environment	unknown	unknown	unkown	swab		B.1.1.7	GRY
hCoV-19/env/Austria/CeMM9261/2021|EPI_ISL_2382063|2021-05-09	2021-05-09	Europe / Austria / Styria	Environment	unknown	unknown	unkown	swab		None	GR
hCoV-19/env/Austria/CeMM9262/2021|EPI_ISL_2382064|2021-05-09	2021-05-09	Europe / Austria / Styria	Environment	unknown	unknown	unkown	swab		None	G
hCoV-19/env/Austria/CeMM9217/2021|EPI_ISL_2382075|2021-05-16	2021-05-16	Europe / Austria / Lower Austria	Environment	unknown	unknown	unkown	24h composite wastewater sample		None	GR
hCoV-19/env/Austria/CeMM9232/2021|EPI_ISL_2382076|2021-05-17	2021-05-17	Europe / Austria / Lower Austria	Environment	unknown	unknown	unkown	24h composite wastewater sample		B.1.1.7	GRY
hCoV-19/env/Austria/CeMM9235/2021|EPI_ISL_2382077|2021-05-18	2021-05-18	Europe / Austria / Lower Austria	Environment	unknown	unknown	unkown	24h composite wastewater sample		B.1.1.7	GRY
hCoV-19/env/Austria/CeMM9241/2021|EPI_ISL_2382078|2021-05-17	2021-05-17	Europe / Austria / Lower Austria	Environment	unknown	unknown	unkown	24h composite wastewater sample		None	GR
hCoV-19/env/Austria/CeMM9245/2021|EPI_ISL_2382079|2021-05-20	2021-05-20	Europe / Austria / Vienna	Environment	unknown	unknown	unkown	24h composite wastewater sample		None	GRY
hCoV-19/env/India/GJ-GBRC744a/2020|EPI_ISL_2484893|2020-10-22	2020-10-22	Asia / India / Gujarat / Ahmedabad	Environment	unknown	unknown	unknown			B.1.214	G
hCoV-19/env/India/GJ-GBRC744b/2020|EPI_ISL_2484894|2020-10-22	2020-10-22	Asia / India / Gujarat / Ahmedabad	Environment	unknown	unknown	unknown			B.1.214	G
hCoV-19/env/India/GJ-GBRC745a/2020|EPI_ISL_2484895|2020-11-26	2020-11-26	Asia / India / Gujarat / Vinzol-Ahmedabad	Environment	unknown	unknown	unknown			AY.43	G
hCoV-19/env/India/GJ-GBRC745b/2020|EPI_ISL_2484896|2020-11-26	2020-11-26	Asia / India / Gujarat / Vinzol-Ahmedabad	Environment	unknown	unknown	unknown			None	G
hCoV-19/env/India/GJ-GBRC746/2021|EPI_ISL_2484897|2021-02-08	2021-02-08	Asia / India / Gujarat / Vinzol-Ahmedabad	Environment	unknown	unknown	unknown			AY.61	G
hCoV-19/env/India/GJ-GBRC747a/2021|EPI_ISL_2484898|2021-02-08	2021-02-08	Asia / India / Gujarat / Vinzol-Ahmedabad	Environment	unknown	unknown	unknown			B.1.617.2	GK
hCoV-19/env/India/GJ-GBRC747b/2021|EPI_ISL_2484899|2021-02-08	2021-02-08	Asia / India / Gujarat / Vinzol-Ahmedabad	Environment	unknown	unknown	unknown			None	GK
hCoV-19/env/Austria/CeMM9726/2021|EPI_ISL_2485226|2021-05-18	2021-05-18	Europe / Austria / Vorarlberg	Environment	unknown	unknown	unkown	Wastewater		B.1.1.7	GR
hCoV-19/env/Austria/CeMM9727/2021|EPI_ISL_2485227|2021-05-22	2021-05-22	Europe / Austria / Vorarlberg	Environment	unknown	unknown	unkown	Wastewater		B.1.1.7	GRY
hCoV-19/env/Austria/CeMM9728/2021|EPI_ISL_2485228|2021-05-24	2021-05-24	Europe / Austria / Vorarlberg	Environment	unknown	unknown	unkown	Wastewater		B.1.1.7	GR
hCoV-19/env/Austria/CeMM9729/2021|EPI_ISL_2485229|2021-05-18	2021-05-18	Europe / Austria / Vorarlberg	Environment	unknown	unknown	unkown	Wastewater		B.1.576	G
hCoV-19/env/Austria/CeMM9730/2021|EPI_ISL_2485230|2021-05-20	2021-05-20	Europe / Austria / Vorarlberg	Environment	unknown	unknown	unkown	Wastewater		None	GR
hCoV-19/env/Austria/CeMM9731/2021|EPI_ISL_2485231|2021-05-23	2021-05-23	Europe / Austria / Vorarlberg	Environment	unknown	unknown	unkown	Wastewater		None	GRY
hCoV-19/env/Austria/CeMM9732/2021|EPI_ISL_2485232|2021-05-18	2021-05-18	Europe / Austria / Vorarlberg	Environment	unknown	unknown	unkown	Wastewater		B.1.1.7	GRY
hCoV-19/env/Austria/CeMM9733/2021|EPI_ISL_2485233|2021-05-21	2021-05-21	Europe / Austria / Vorarlberg	Environment	unknown	unknown	unkown	Wastewater		B.1.1.7	GRY
hCoV-19/env/Austria/CeMM9734/2021|EPI_ISL_2485234|2021-05-23	2021-05-23	Europe / Austria / Vorarlberg	Environment	unknown	unknown	unkown	Wastewater		B.1.1.7	GRY
hCoV-19/env/Austria/CeMM9737/2021|EPI_ISL_2485235|2021-05-17	2021-05-17	Europe / Austria / Vorarlberg	Environment	unknown	unknown	unkown	Wastewater		None	G
hCoV-19/env/Austria/CeMM9738/2021|EPI_ISL_2485236|2021-05-19	2021-05-19	Europe / Austria / Vorarlberg	Environment	unknown	unknown	unkown	Wastewater		B.1.1.7	GRY
hCoV-19/env/Austria/CeMM9739/2021|EPI_ISL_2485237|2021-05-21	2021-05-21	Europe / Austria / Vorarlberg	Environment	unknown	unknown	unkown	Wastewater		B.1.1.7	GRY
hCoV-19/env/Austria/CeMM9740/2021|EPI_ISL_2485238|2021-05-23	2021-05-23	Europe / Austria / Vorarlberg	Environment	unknown	unknown	unkown	Wastewater		B.1.1.7	GRY
hCoV-19/env/Austria/CeMM9742/2021|EPI_ISL_2485239|2021-05-19	2021-05-19	Europe / Austria / Carinthia	Environment	unknown	unknown	unkown	Wastewater		B.1	GRY
hCoV-19/env/Austria/CeMM9743/2021|EPI_ISL_2485240|2021-05-24	2021-05-24	Europe / Austria / Carinthia	Environment	unknown	unknown	unkown	Wastewater		None	GR
hCoV-19/env/Austria/CeMM9745/2021|EPI_ISL_2485241|2021-05-16	2021-05-16	Europe / Austria / Carinthia	Environment	unknown	unknown	unkown	Wastewater		None	GR
hCoV-19/env/Austria/CeMM9750/2021|EPI_ISL_2485242|2021-05-17	2021-05-17	Europe / Austria / Carinthia	Environment	unknown	unknown	unkown	Wastewater		None	GRY
hCoV-19/env/Austria/CeMM9753/2021|EPI_ISL_2485243|2021-05-17	2021-05-17	Europe / Austria / Carinthia	Environment	unknown	unknown	unkown	Wastewater		B.1.1.7	GRY
hCoV-19/env/Austria/CeMM9757/2021|EPI_ISL_2485244|2021-05-18	2021-05-18	Europe / Austria / Carinthia	Environment	unknown	unknown	unkown	Wastewater		B.1.1.7	GRY
hCoV-19/env/Austria/CeMM9758/2021|EPI_ISL_2485245|2021-05-24	2021-05-24	Europe / Austria / Carinthia	Environment	unknown	unknown	unkown	Wastewater		B.1.1.7	GRY
hCoV-19/env/Austria/CeMM9759/2021|EPI_ISL_2485246|2021-05-19	2021-05-19	Europe / Austria / Carinthia	Environment	unknown	unknown	unkown	Wastewater		B.1.1.7	GRY
hCoV-19/env/Austria/CeMM9760/2021|EPI_ISL_2485247|2021-05-24	2021-05-24	Europe / Austria / Carinthia	Environment	unknown	unknown	unkown	Wastewater		Q.1	GRY
hCoV-19/env/Austria/CeMM9720/2021|EPI_ISL_2485248|2021-05-13	2021-05-13	Europe / Austria / Styria	Environment	unknown	unknown	unkown	Swab		None	GRY
hCoV-19/env/Austria/CeMM9722/2021|EPI_ISL_2485249|2021-05-13	2021-05-13	Europe / Austria / Styria	Environment	unknown	unknown	unkown	Swab		B.1.1.7	GR
hCoV-19/env/Austria/CeMM9685/2021|EPI_ISL_2485252|2021-05-24	2021-05-24	Europe / Austria / Lower Austria	Environment	unknown	unknown	unkown	24h composite wastewater sample		None	GR
hCoV-19/env/Austria/CeMM9687/2021|EPI_ISL_2485253|2021-05-24	2021-05-24	Europe / Austria / Lower Austria	Environment	unknown	unknown	unkown	24h composite wastewater sample		B.1.1.7	GR
hCoV-19/env/Austria/CeMM9704/2021|EPI_ISL_2485254|2021-05-25	2021-05-25	Europe / Austria / Lower Austria	Environment	unknown	unknown	unkown	24h composite wastewater sample		B.1.1.7	GRY
hCoV-19/env/Austria/CeMM9711/2021|EPI_ISL_2485255|2021-05-18	2021-05-18	Europe / Austria / Upper Austria	Environment	unknown	unknown	unkown	24h composite wastewater sample		Q.1	GR
hCoV-19/env/Brazil/SP-2915/2021|EPI_ISL_2614611|2021-05-10	2021-05-10	South America / Brazil / Sao Paulo / Sao Paulo	Environment	unknown	unknown	unknown	Fresh water		P.1	GR
hCoV-19/env/Brazil/SP-2916/2021|EPI_ISL_2614612|2021-05-10	2021-05-10	South America / Brazil / Sao Paulo / Serrana	Environment	unknown	unknown	unknown	Sewer		P.1	GR
hCoV-19/env/Brazil/SP-2917/2021|EPI_ISL_2614613|2021-05-18	2021-05-18	South America / Brazil / Sao Paulo / Botucatu	Environment	unknown	unknown	unknown	Sewer		P.1.14	GR
hCoV-19/env/Austria/CeMM11279/2021|EPI_ISL_2616194|2021-05-30	2021-05-30	Europe / Austria / Vorarlberg	Environment	unknown	unknown	unkown	Wastewater		B.1.1.7	GRY
hCoV-19/env/Austria/CeMM11282/2021|EPI_ISL_2616221|2021-05-28	2021-05-28	Europe / Austria / Vorarlberg	Environment	unknown	unknown	unkown	Wastewater		B.1.1.7	GRY
hCoV-19/env/Austria/CeMM11283/2021|EPI_ISL_2616222|2021-05-30	2021-05-30	Europe / Austria / Vorarlberg	Environment	unknown	unknown	unkown	Wastewater		B.1.1.7	GRY
hCoV-19/env/Austria/CeMM11286/2021|EPI_ISL_2616223|2021-05-29	2021-05-29	Europe / Austria / Vorarlberg	Environment	unknown	unknown	unkown	Wastewater		B.1.1.7	GRY
hCoV-19/env/Austria/CeMM11278/2021|EPI_ISL_2616263|2021-05-28	2021-05-28	Europe / Austria / Vorarlberg	Environment	unknown	unknown	unkown	Wastewater		B.1.1.7	GRY
hCoV-19/env/Austria/CeMM11303/2021|EPI_ISL_2616264|2021-05-26	2021-05-26	Europe / Austria / Carinthia	Environment	unknown	unknown	unkown	Wastewater		B.1.1.7	GRY
hCoV-19/env/Austria/CeMM11285/2021|EPI_ISL_2616348|2021-05-27	2021-05-27	Europe / Austria / Vorarlberg	Environment	unknown	unknown	unkown	Wastewater		B.1.1.7	GRY
hCoV-19/env/Austria/CeMM11281/2021|EPI_ISL_2616349|2021-05-30	2021-05-30	Europe / Austria / Vorarlberg	Environment	unknown	unknown	unkown	Wastewater		B.1.1.7	GRY
hCoV-19/env/Austria/CeMM11171/2021|EPI_ISL_2616351|2021-05-31	2021-05-31	Europe / Austria / Lower Austria	Environment	unknown	unknown	unkown	24h composite wastewater sample		Q.4	GRY
hCoV-19/env/Austria/CeMM11292/2021|EPI_ISL_2616354|2021-05-27	2021-05-27	Europe / Austria / Carinthia	Environment	unknown	unknown	unkown	Wastewater		None	GR
hCoV-19/env/Austria/CeMM11186/2021|EPI_ISL_2616355|2021-06-02	2021-06-02	Europe / Austria / Lower Austria	Environment	unknown	unknown	unkown	24h composite wastewater sample		None	GR
hCoV-19/env/Austria/CeMM11298/2021|EPI_ISL_2616359|2021-05-31	2021-05-31	Europe / Austria / Carinthia	Environment	unknown	unknown	unkown	Wastewater		B.1.1.7	GRY
hCoV-19/env/Austria/CeMM11296/2021|EPI_ISL_2616360|2021-05-27	2021-05-27	Europe / Austria / Carinthia	Environment	unknown	unknown	unkown	Wastewater		B.1.1.7	GRY
hCoV-19/env/Austria/CeMM11191/2021|EPI_ISL_2616361|2021-05-26	2021-05-26	Europe / Austria / Vienna	Environment	unknown	unknown	unkown	24h composite wastewater sample		None	GR
hCoV-19/env/Austria/CeMM11340/2021|EPI_ISL_2657556|2021-06-03	2021-06-03	Europe / Austria / Vorarlberg	Environment	unknown	unknown	unkown	Wastewater		AZ.2	GR
hCoV-19/env/Austria/CeMM11341/2021|EPI_ISL_2657557|2021-06-06	2021-06-06	Europe / Austria / Vorarlberg	Environment	unknown	unknown	unkown	Wastewater		None	G
hCoV-19/env/Austria/CeMM11343/2021|EPI_ISL_2657558|2021-06-06	2021-06-06	Europe / Austria / Vorarlberg	Environment	unknown	unknown	unkown	Wastewater		B.1.1.7	GRY
hCoV-19/env/Austria/CeMM11344/2021|EPI_ISL_2657559|2021-06-04	2021-06-04	Europe / Austria / Carinthia	Environment	unknown	unknown	unkown	Wastewater		B.1.1.7	GRY
hCoV-19/env/Austria/CeMM11364/2021|EPI_ISL_2657560|2021-06-03	2021-06-03	Europe / Austria / Carinthia	Environment	unknown	unknown	unkown	Wastewater		None	GR
hCoV-19/env/Austria/CeMM11392/2021|EPI_ISL_2657572|2021-06-08	2021-06-08	Europe / Austria / Lower Austria	Environment	unknown	unknown	unkown	24h composite wastewater sample		None	G
hCoV-19/env/Malawi/MLW-00016/2020|EPI_ISL_2709490|2020-06	2020-06	Africa / Malawi / Blantyre	Environment	unknown	unknown	unknown	sewage		B.1.1.409	GR
hCoV-19/env/Austria/CeMM11687/2021|EPI_ISL_2758181|2021-06-10	2021-06-10	Europe / Austria / Vorarlberg / Dornbirn	Environment	unknown	unknown	unknown	Wastewater		None	GRY
hCoV-19/env/Austria/CeMM11689/2021|EPI_ISL_2758182|2021-06-10	2021-06-10	Europe / Austria / Vorarlberg	Environment	unknown	unknown	unknown	Wastewater		B.1.1.7	GRY
hCoV-19/env/Austria/CeMM11697/2021|EPI_ISL_2758183|2021-06-07	2021-06-07	Europe / Austria / Carinthia	Environment	unknown	unknown	unknown	Wastewater		None	GR
hCoV-19/env/Austria/CeMM11698/2021|EPI_ISL_2758184|2021-06-09	2021-06-09	Europe / Austria / Carinthia	Environment	unknown	unknown	unknown	Wastewater		B.1.1	GR
hCoV-19/env/Austria/CeMM11707/2021|EPI_ISL_2758185|2021-06-10	2021-06-10	Europe / Austria / Carinthia	Environment	unknown	unknown	unknown	Wastewater		B.1.1.7	GRY
hCoV-19/env/Austria/CeMM11657/2021|EPI_ISL_2758191|2021-06-14	2021-06-14	Europe / Austria / Lower Austria	Environment	unknown	unknown	unknown	24h composite wastewater sample		None	GR
hCoV-19/env/Austria/CeMM11966/2021|EPI_ISL_2887684|2021-06-15	2021-06-15	Europe / Austria / Vorarlberg	Environment	unknown	unknown	unkown	wastewater		B.1.1.7	GRY
hCoV-19/env/Austria/CeMM11967/2021|EPI_ISL_2887685|2021-06-19	2021-06-19	Europe / Austria / Vorarlberg	Environment	unknown	unknown	unkown	wastewater		AY.43	GK
hCoV-19/env/Austria/CeMM11970/2021|EPI_ISL_2887686|2021-06-19	2021-06-19	Europe / Austria / Vorarlberg	Environment	unknown	unknown	unkown	wastewater		None	GR
hCoV-19/env/Austria/CeMM11974/2021|EPI_ISL_2887687|2021-06-18	2021-06-18	Europe / Austria / Vorarlberg	Environment	unknown	unknown	unkown	wastewater		B.1.1	G
hCoV-19/env/Austria/CeMM11986/2021|EPI_ISL_2887688|2021-06-20	2021-06-20	Europe / Austria / Carinthia	Environment	unknown	unknown	unkown	wastewater		B.1.1.7	GRY
hCoV-19/env/Austria/CeMM11994/2021|EPI_ISL_2887689|2021-05-27	2021-05-27	Europe / Austria / Styria	Environment	unknown	unknown	unkown	Wastewater		B.1.1.7	GRY
hCoV-19/env/Austria/CeMM11996/2021|EPI_ISL_2887690|2021-05-23	2021-05-23	Europe / Austria / Styria	Environment	unknown	unknown	unkown	Wastewater		None	GR
hCoV-19/env/Austria/CeMM11997/2021|EPI_ISL_2887691|2021-05-30	2021-05-30	Europe / Austria / Styria	Environment	unknown	unknown	unkown	Wastewater		None	GR
hCoV-19/env/Austria/CeMM12000/2021|EPI_ISL_2887692|2021-05-30	2021-05-30	Europe / Austria / Styria	Environment	unknown	unknown	unkown	Wastewater		B.1.1.7	GR
hCoV-19/env/Austria/CeMM12001/2021|EPI_ISL_2887693|2021-06-06	2021-06-06	Europe / Austria / Styria	Environment	unknown	unknown	unkown	Wastewater		None	GR
hCoV-19/env/Austria/CeMM12002/2021|EPI_ISL_2887694|2021-05-25	2021-05-25	Europe / Austria / Tyrol	Environment	unknown	unknown	unkown	Wastewater		None	GRY
hCoV-19/env/Austria/CeMM12003/2021|EPI_ISL_2887695|2021-06-03	2021-06-03	Europe / Austria / Tyrol	Environment	unknown	unknown	unkown	Wastewater		B.1.1.7	GRY
hCoV-19/env/Austria/CeMM12004/2021|EPI_ISL_2887696|2021-06-10	2021-06-10	Europe / Austria / Tyrol	Environment	unknown	unknown	unkown	Wastewater		None	GR
hCoV-19/env/Austria/CeMM12005/2021|EPI_ISL_2887697|2021-06-16	2021-06-16	Europe / Austria / Tyrol	Environment	unknown	unknown	unkown	Wastewater		None	GR
hCoV-19/env/Austria/CeMM12006/2021|EPI_ISL_2887698|2021-05-24	2021-05-24	Europe / Austria / Tyrol	Environment	unknown	unknown	unkown	Wastewater		None	GR
hCoV-19/env/Austria/CeMM12011/2021|EPI_ISL_2887699|2021-05-31	2021-05-31	Europe / Austria / Tyrol	Environment	unknown	unknown	unkown	Wastewater		None	GR
hCoV-19/env/Austria/CeMM12012/2021|EPI_ISL_2887700|2021-06-08	2021-06-08	Europe / Austria / Tyrol	Environment	unknown	unknown	unkown	Wastewater		Q.1	GR
hCoV-19/env/Austria/CeMM12016/2021|EPI_ISL_2887702|2021-06-20	2021-06-20	Europe / Austria / Lower Austria	Environment	unknown	unknown	unkown	24h composite wastewater sample		None	G
hCoV-19/env/Austria/CeMM12606/2021|EPI_ISL_2985603|2021-06-21	2021-06-21	Europe / Austria / Vorarlberg	Environment	unknown	unknown	unkown	wastewater		None	G
hCoV-19/env/Austria/CeMM12611/2021|EPI_ISL_2985604|2021-06-26	2021-06-26	Europe / Austria / Vorarlberg	Environment	unknown	unknown	unkown	wastewater		B.1.1.7	GRY
hCoV-19/env/Austria/CeMM12618/2021|EPI_ISL_2985605|2021-06-23	2021-06-23	Europe / Austria / Carinthia	Environment	unknown	unknown	unkown	wastewater		B.1.617.2	GK
hCoV-19/env/Austria/CeMM12628/2021|EPI_ISL_2985608|2021-06-17	2021-06-17	Europe / Austria / Styria	Environment	unknown	unknown	unkown	Wastewater		B.1.1.7	GR
hCoV-19/env/Austria/CeMM12874/2021|EPI_ISL_3040105|2021-07-01	2021-07-01	Europe / Austria / Vorarlberg	Environment	unknown	unknown	unknown	Wastewater		AY.42	GK
hCoV-19/env/Austria/CeMM12880/2021|EPI_ISL_3040107|2021-07-04	2021-07-04	Europe / Austria / Vorarlberg	Environment	unknown	unknown	unknown	Wastewater		None	G
hCoV-19/env/Austria/CeMM12885/2021|EPI_ISL_3040108|2021-06-30	2021-06-30	Europe / Austria / Carinthia	Environment	unknown	unknown	unknown	Wastewater		None	G
hCoV-19/env/Austria/CeMM12854/2021|EPI_ISL_3040118|2021-07-06	2021-07-06	Europe / Austria / Lower Austria	Environment	unknown	unknown	unknown	24h composite wastewater sample		None	G
hCoV-19/env/Austria/CeMM13213/2021|EPI_ISL_3123332|2021-07-07	2021-07-07	Europe / Austria / Vorarlberg	Environment	unknown	unknown	unknown	wastewater		AY.43	GK
hCoV-19/env/Austria/CeMM13214/2021|EPI_ISL_3123333|2021-07-11	2021-07-11	Europe / Austria / Vorarlberg	Environment	unknown	unknown	unknown	wastewater		AY.111	GK
hCoV-19/env/Austria/CeMM13216/2021|EPI_ISL_3123334|2021-07-11	2021-07-11	Europe / Austria / Vorarlberg	Environment	unknown	unknown	unknown	wastewater		B.1.617.2	GK
hCoV-19/env/Liechtenstein/CeMM13224/2021|EPI_ISL_3123335|2021-07-11	2021-07-11	Europe / Liechtenstein	Environment	unknown	unknown	unknown	wastewater		None	GK
hCoV-19/env/Austria/CeMM13227/2021|EPI_ISL_3123336|2021-07-07	2021-07-07	Europe / Austria / Carinthia	Environment	unknown	unknown	unknown	wastewater		AY.42	GK
hCoV-19/env/Austria/CeMM13228/2021|EPI_ISL_3123337|2021-07-11	2021-07-11	Europe / Austria / Carinthia	Environment	unknown	unknown	unknown	wastewater		B.1.617.2	GK
hCoV-19/env/Austria/CeMM13230/2021|EPI_ISL_3123338|2021-07-11	2021-07-11	Europe / Austria / Carinthia	Environment	unknown	unknown	unknown	wastewater		AY.41	GK
hCoV-19/env/Austria/CeMM13231/2021|EPI_ISL_3123339|2021-07-07	2021-07-07	Europe / Austria / Carinthia	Environment	unknown	unknown	unknown	wastewater		AY.70	GK
hCoV-19/env/Austria/CeMM13235/2021|EPI_ISL_3123340|2021-07-08	2021-07-08	Europe / Austria / Carinthia	Environment	unknown	unknown	unknown	wastewater		AY.41	GK
hCoV-19/env/Austria/CeMM13236/2021|EPI_ISL_3123341|2021-07-11	2021-07-11	Europe / Austria / Carinthia	Environment	unknown	unknown	unknown	wastewater		AY.41	GK
hCoV-19/env/Austria/CeMM13262/2021|EPI_ISL_3123342|2021-07-11	2021-07-11	Europe / Austria / Carinthia	Environment	unknown	unknown	unknown	wastewater		AY.41	GK
hCoV-19/env/Austria/CeMM13241/2021|EPI_ISL_3123344|2021-07-07	2021-07-07	Europe / Austria / Tyrol	Environment	unknown	unknown	unknown	Wastewater		AY.120.2.1	GK
hCoV-19/env/Austria/CeMM13243/2021|EPI_ISL_3123345|2021-07-07	2021-07-07	Europe / Austria / Tyrol	Environment	unknown	unknown	unknown	Wastewater		None	G
hCoV-19/env/Austria/CeMM13244/2021|EPI_ISL_3123346|2021-04-25	2021-04-25	Europe / Austria / Salzburg	Environment	unknown	unknown	unknown	Wastewater		B.1.1.7	GR
hCoV-19/env/Austria/CeMM13245/2021|EPI_ISL_3123347|2021-05-09	2021-05-09	Europe / Austria / Salzburg	Environment	unknown	unknown	unknown	Wastewater		B.1.1.7	GR
hCoV-19/env/Austria/CeMM13248/2021|EPI_ISL_3123348|2021-05-04	2021-05-04	Europe / Austria / Salzburg	Environment	unknown	unknown	unknown	Wastewater		B.1.1.7	GR
hCoV-19/env/Austria/CeMM13249/2021|EPI_ISL_3123349|2021-05-18	2021-05-18	Europe / Austria / Salzburg	Environment	unknown	unknown	unknown	Wastewater		B.1.1.7	GR
hCoV-19/env/Austria/CeMM13252/2021|EPI_ISL_3123350|2021-05-06	2021-05-06	Europe / Austria / Salzburg	Environment	unknown	unknown	unknown	Wastewater		B.1.1.7	GR
hCoV-19/env/Austria/CeMM13256/2021|EPI_ISL_3123351|2021-05-10	2021-05-10	Europe / Austria / Salzburg	Environment	unknown	unknown	unknown	Wastewater		None	GR
hCoV-19/env/Austria/CeMM13259/2021|EPI_ISL_3123352|2021-05-11	2021-05-11	Europe / Austria / Salzburg	Environment	unknown	unknown	unknown	Wastewater		B.1.1.7	GR
hCoV-19/env/Austria/CeMM13200/2021|EPI_ISL_3123354|2021-07-06	2021-07-06	Europe / Austria / Upper Austria	Environment	unknown	unknown	unknown	24h composite wastewater sample		P.1.12	G
hCoV-19/env/Austria/CeMM13211/2021|EPI_ISL_3123355|2021-07-08	2021-07-08	Europe / Austria / Vienna	Environment	unknown	unknown	unknown	24h composite wastewater sample		None	G
hCoV-19/env/Austria/CeMM13212/2021|EPI_ISL_3123356|2021-07-13	2021-07-13	Europe / Austria / Vienna	Environment	unknown	unknown	unknown	24h composite wastewater sample		AY.33	GK
hCoV-19/env/Austria/CeMM13646/2021|EPI_ISL_3230837|2021-07-18	2021-07-18	Europe / Austria / Vorarlberg	Environment	unknown	unknown	unkown	Wastewater		B.1.617.2	GK
hCoV-19/env/Austria/CeMM13652/2021|EPI_ISL_3230844|2021-07-14	2021-07-14	Europe / Austria / Carinthia	Environment	unknown	unknown	unkown	Wastewater		AY.41	GK
hCoV-19/env/Austria/CeMM13653/2021|EPI_ISL_3230936|2021-07-18	2021-07-18	Europe / Austria / Carinthia	Environment	unknown	unknown	unkown	Wastewater		AY.41	GK
hCoV-19/env/Austria/CeMM13650/2021|EPI_ISL_3230937|2021-07-17	2021-07-17	Europe / Austria / Vorarlberg	Environment	unknown	unknown	unkown	Wastewater		AY.43	GK
hCoV-19/env/Austria/CeMM13654/2021|EPI_ISL_3230938|2021-07-14	2021-07-14	Europe / Austria / Carinthia	Environment	unknown	unknown	unkown	Wastewater		None	G
hCoV-19/env/Austria/CeMM13648/2021|EPI_ISL_3230941|2021-07-17	2021-07-17	Europe / Austria / Vorarlberg	Environment	unknown	unknown	unkown	Wastewater		None	GK
hCoV-19/env/Austria/CeMM13651/2021|EPI_ISL_3230942|2021-07-18	2021-07-18	Europe / Austria / Vorarlberg	Environment	unknown	unknown	unkown	Wastewater		None	O
hCoV-19/env/Austria/CeMM13657/2021|EPI_ISL_3230943|2021-07-18	2021-07-18	Europe / Austria / Carinthia	Environment	unknown	unknown	unkown	Wastewater		B.1.617.2	G
hCoV-19/env/Austria/CeMM13655/2021|EPI_ISL_3230944|2021-07-18	2021-07-18	Europe / Austria / Carinthia	Environment	unknown	unknown	unkown	Wastewater		AY.41	GK
hCoV-19/env/Austria/CeMM13647/2021|EPI_ISL_3230945|2021-07-15	2021-07-15	Europe / Austria / Vorarlberg	Environment	unknown	unknown	unkown	Wastewater		AY.53	GK
hCoV-19/env/Austria/CeMM13643/2021|EPI_ISL_3230947|2021-07-11	2021-07-11	Europe / Austria / Styria	Environment	unknown	unknown	unkown			AY.43	G
hCoV-19/env/Austria/CeMM13664/2021|EPI_ISL_3230949|2021-07-18	2021-07-18	Europe / Austria / Carinthia	Environment	unknown	unknown	unkown	Wastewater		AY.42	G
hCoV-19/env/Austria/CeMM13645/2021|EPI_ISL_3230951|2021-07-17	2021-07-17	Europe / Austria / Vorarlberg	Environment	unknown	unknown	unkown	Wastewater		AY.33	GK
hCoV-19/env/USA/CA-SEARCH-40388/2020|EPI_ISL_3231594|2020-11-24	2020-11-24	North America / USA / California / San Diego	Environment	N/A	N/A	N/A	Wastewater		B.1.2	GH
hCoV-19/env/USA/CA-SEARCH-40395/2020|EPI_ISL_3231595|2020-11-24	2020-11-24	North America / USA / California / San Diego	Environment	N/A	N/A	N/A	Wastewater		B.1.243	GH
hCoV-19/env/USA/CA-SEARCH-40397/2020|EPI_ISL_3231596|2020-11-25	2020-11-25	North America / USA / California / San Diego	Environment	N/A	N/A	N/A	Wastewater		B.1.2	GH
hCoV-19/env/USA/CA-SEARCH-40402/2020|EPI_ISL_3231597|2020-11-25	2020-11-25	North America / USA / California / San Diego	Environment	N/A	N/A	N/A	Wastewater		B.1.232	G
hCoV-19/env/USA/CA-SEARCH-40404/2020|EPI_ISL_3231598|2020-11-26	2020-11-26	North America / USA / California / San Diego	Environment	N/A	N/A	N/A	Wastewater		B.1.2	GH
hCoV-19/env/USA/CA-SEARCH-40407/2020|EPI_ISL_3231599|2020-11-26	2020-11-26	North America / USA / California / San Diego	Environment	N/A	N/A	N/A	Wastewater		B.1.561	G
hCoV-19/env/USA/CA-SEARCH-40413/2020|EPI_ISL_3231600|2020-11-27	2020-11-27	North America / USA / California / San Diego	Environment	N/A	N/A	N/A	Wastewater		B.1.1.222	GR
hCoV-19/env/USA/CA-SEARCH-40419/2020|EPI_ISL_3231601|2020-11-27	2020-11-27	North America / USA / California / San Diego	Environment	N/A	N/A	N/A	Wastewater		B.1.1.222	GR
hCoV-19/env/USA/CA-SEARCH-40427/2020|EPI_ISL_3231602|2020-11-28	2020-11-28	North America / USA / California / San Diego	Environment	N/A	N/A	N/A	Wastewater		B.1.561	G
hCoV-19/env/USA/CA-SEARCH-18391/2020|EPI_ISL_3231603|2020-12-03	2020-12-03	North America / USA / California / San Diego	Environment	N/A	N/A	N/A	Wastewater		B.1.429	GH
hCoV-19/env/USA/CA-SEARCH-40597/2020|EPI_ISL_3231604|2020-12-03	2020-12-03	North America / USA / California / San Diego	Environment	N/A	N/A	N/A	Wastewater		B.1.429	G
hCoV-19/env/USA/CA-SEARCH-40618/2020|EPI_ISL_3231605|2020-12-04	2020-12-04	North America / USA / California / San Diego	Environment	N/A	N/A	N/A	Wastewater		B.1.429	GH
hCoV-19/env/USA/CA-SEARCH-40621/2020|EPI_ISL_3231606|2020-12-04	2020-12-04	North America / USA / California / San Diego	Environment	N/A	N/A	N/A	Wastewater		B.1.577	GH
hCoV-19/env/USA/CA-SEARCH-40639/2020|EPI_ISL_3231607|2020-12-05	2020-12-05	North America / USA / California / San Diego	Environment	N/A	N/A	N/A	Wastewater		B.1.609	GH
hCoV-19/env/USA/CA-SEARCH-40640/2020|EPI_ISL_3231608|2020-12-05	2020-12-05	North America / USA / California / San Diego	Environment	N/A	N/A	N/A	Wastewater		B.1.609	G
hCoV-19/env/USA/CA-SEARCH-40660/2020|EPI_ISL_3231609|2020-12-07	2020-12-07	North America / USA / California / San Diego	Environment	N/A	N/A	N/A	Wastewater		B.1.1.519	GR
hCoV-19/env/USA/CA-SEARCH-40673/2020|EPI_ISL_3231610|2020-12-08	2020-12-08	North America / USA / California / San Diego	Environment	N/A	N/A	N/A	Wastewater		B.1.2	GH
hCoV-19/env/USA/CA-SEARCH-40532/2020|EPI_ISL_3231611|2020-12-13	2020-12-13	North America / USA / California / San Diego	Environment	N/A	N/A	N/A	Wastewater		B.1.595	GH
hCoV-19/env/USA/CA-SEARCH-41207/2020|EPI_ISL_3231612|2020-12-14	2020-12-14	North America / USA / California / San Diego	Environment	N/A	N/A	N/A	Wastewater		B.1.1.348	GR
hCoV-19/env/USA/CA-SEARCH-41286/2020|EPI_ISL_3231613|2020-12-14	2020-12-14	North America / USA / California / San Diego	Environment	N/A	N/A	N/A	Wastewater		B.1.577	GH
hCoV-19/env/USA/CA-SEARCH-18387/2020|EPI_ISL_3231614|2020-12-16	2020-12-16	North America / USA / California / San Diego	Environment	N/A	N/A	N/A	Wastewater		B.1.232	G
hCoV-19/env/USA/CA-SEARCH-36192/2020|EPI_ISL_3231615|2020-12-16	2020-12-16	North America / USA / California / San Diego	Environment	N/A	N/A	N/A	Wastewater		B.1.232	G
hCoV-19/env/USA/CA-SEARCH-41270/2020|EPI_ISL_3231616|2020-12-16	2020-12-16	North America / USA / California / San Diego	Environment	N/A	N/A	N/A	Wastewater		B.1.1.348	GR
hCoV-19/env/USA/CA-SEARCH-41271/2020|EPI_ISL_3231617|2020-12-16	2020-12-16	North America / USA / California / San Diego	Environment	N/A	N/A	N/A	Wastewater		B.1.595	GH
hCoV-19/env/USA/CA-SEARCH-18388/2020|EPI_ISL_3231618|2020-12-18	2020-12-18	North America / USA / California / San Diego	Environment	N/A	N/A	N/A	Wastewater		B.1.232	G
hCoV-19/env/USA/CA-SEARCH-41278/2020|EPI_ISL_3231619|2020-12-18	2020-12-18	North America / USA / California / San Diego	Environment	N/A	N/A	N/A	Wastewater		B.1.595	GH
hCoV-19/env/USA/CA-SEARCH-41279/2020|EPI_ISL_3231620|2020-12-19	2020-12-19	North America / USA / California / San Diego	Environment	N/A	N/A	N/A	Wastewater		B.1.2	G
hCoV-19/env/USA/CA-SEARCH-41313/2020|EPI_ISL_3231621|2020-12-20	2020-12-20	North America / USA / California / San Diego	Environment	N/A	N/A	N/A	Wastewater		B.1.2	GH
hCoV-19/env/USA/CA-SEARCH-41300/2020|EPI_ISL_3231622|2020-12-21	2020-12-21	North America / USA / California / San Diego	Environment	N/A	N/A	N/A	Wastewater		B.1.427	GH
hCoV-19/env/USA/CA-SEARCH-41338/2020|EPI_ISL_3231623|2020-12-21	2020-12-21	North America / USA / California / San Diego	Environment	N/A	N/A	N/A	Wastewater		B.1.595	GH
hCoV-19/env/USA/CA-SEARCH-41339/2020|EPI_ISL_3231624|2020-12-21	2020-12-21	North America / USA / California / San Diego	Environment	N/A	N/A	N/A	Wastewater		A.1	S
hCoV-19/env/USA/CA-SEARCH-41358/2020|EPI_ISL_3231625|2020-12-21	2020-12-21	North America / USA / California / San Diego	Environment	N/A	N/A	N/A	Wastewater		A.1	S
hCoV-19/env/USA/CA-SEARCH-41224/2020|EPI_ISL_3231626|2020-12-22	2020-12-22	North America / USA / California / San Diego	Environment	N/A	N/A	N/A	Wastewater		B.1.602	G
hCoV-19/env/USA/CA-SEARCH-41304/2020|EPI_ISL_3231627|2020-12-22	2020-12-22	North America / USA / California / San Diego	Environment	N/A	N/A	N/A	Wastewater		B.1.429	GH
hCoV-19/env/USA/CA-SEARCH-41364/2020|EPI_ISL_3231628|2020-12-28	2020-12-28	North America / USA / California / San Diego	Environment	N/A	N/A	N/A	Wastewater		B.1.429	GH
hCoV-19/env/USA/CA-SEARCH-41372/2020|EPI_ISL_3231629|2020-12-28	2020-12-28	North America / USA / California / San Diego	Environment	N/A	N/A	N/A	Wastewater		B.1	G
hCoV-19/env/USA/CA-SEARCH-41374/2020|EPI_ISL_3231630|2020-12-28	2020-12-28	North America / USA / California / San Diego	Environment	N/A	N/A	N/A	Wastewater		B.1	G
hCoV-19/env/USA/CA-SEARCH-20266/2020|EPI_ISL_3231631|2020-12-31	2020-12-31	North America / USA / California / San Diego	Environment	N/A	N/A	N/A	Wastewater		B.1	G
hCoV-19/env/USA/CA-SEARCH-20320/2020|EPI_ISL_3231632|2020-12-31	2020-12-31	North America / USA / California / San Diego	Environment	N/A	N/A	N/A	Wastewater		B.1.429	GH
hCoV-19/env/USA/CA-SEARCH-20327/2020|EPI_ISL_3231633|2020-12-31	2020-12-31	North America / USA / California / San Diego	Environment	N/A	N/A	N/A	Wastewater		B.1.602	G
hCoV-19/env/USA/CA-SEARCH-20381/2020|EPI_ISL_3231634|2020-12-31	2020-12-31	North America / USA / California / San Diego	Environment	N/A	N/A	N/A	Wastewater		B.1.429	GH
hCoV-19/env/USA/CA-SEARCH-20436/2020|EPI_ISL_3231635|2020-12-31	2020-12-31	North America / USA / California / San Diego	Environment	N/A	N/A	N/A	Wastewater		B.1	G
hCoV-19/env/USA/CA-SEARCH-20467/2020|EPI_ISL_3231636|2020-12-31	2020-12-31	North America / USA / California / San Diego	Environment	N/A	N/A	N/A	Wastewater		B.1.429	GH
hCoV-19/env/USA/CA-SEARCH-20506/2020|EPI_ISL_3231637|2020-12-31	2020-12-31	North America / USA / California / San Diego	Environment	N/A	N/A	N/A	Wastewater		B.1.429	GH
hCoV-19/env/USA/CA-SEARCH-20334/2021|EPI_ISL_3231638|2021-01-01	2021-01-01	North America / USA / California / San Diego	Environment	N/A	N/A	N/A	Wastewater		B.1	G
hCoV-19/env/USA/CA-SEARCH-20368/2021|EPI_ISL_3231639|2021-01-01	2021-01-01	North America / USA / California / San Diego	Environment	N/A	N/A	N/A	Wastewater		B.1.429	GH
hCoV-19/env/USA/CA-SEARCH-20380/2021|EPI_ISL_3231640|2021-01-01	2021-01-01	North America / USA / California / San Diego	Environment	N/A	N/A	N/A	Wastewater		B.1.602	G
hCoV-19/env/USA/CA-SEARCH-20391/2021|EPI_ISL_3231641|2021-01-01	2021-01-01	North America / USA / California / San Diego	Environment	N/A	N/A	N/A	Wastewater		B.1.1.222	GR
hCoV-19/env/USA/CA-SEARCH-20400/2021|EPI_ISL_3231642|2021-01-01	2021-01-01	North America / USA / California / San Diego	Environment	N/A	N/A	N/A	Wastewater		B.1.429	GH
hCoV-19/env/USA/CA-SEARCH-20256/2021|EPI_ISL_3231643|2021-01-02	2021-01-02	North America / USA / California / San Diego	Environment	N/A	N/A	N/A	Wastewater		B.1.509	GH
hCoV-19/env/USA/CA-SEARCH-20291/2021|EPI_ISL_3231644|2021-01-02	2021-01-02	North America / USA / California / San Diego	Environment	N/A	N/A	N/A	Wastewater		B.1.429	GH
hCoV-19/env/USA/CA-SEARCH-20347/2021|EPI_ISL_3231645|2021-01-02	2021-01-02	North America / USA / California / San Diego	Environment	N/A	N/A	N/A	Wastewater		B.1.429	GH
hCoV-19/env/USA/CA-SEARCH-20402/2021|EPI_ISL_3231646|2021-01-02	2021-01-02	North America / USA / California / San Diego	Environment	N/A	N/A	N/A	Wastewater		B.1	G
hCoV-19/env/USA/CA-SEARCH-20241/2021|EPI_ISL_3231647|2021-01-03	2021-01-03	North America / USA / California / San Diego	Environment	N/A	N/A	N/A	Wastewater		B.1.429	G
hCoV-19/env/USA/CA-SEARCH-20330/2021|EPI_ISL_3231648|2021-01-03	2021-01-03	North America / USA / California / San Diego	Environment	N/A	N/A	N/A	Wastewater		B.1.564	GH
hCoV-19/env/USA/CA-SEARCH-20344/2021|EPI_ISL_3231649|2021-01-03	2021-01-03	North America / USA / California / San Diego	Environment	N/A	N/A	N/A	Wastewater		B.1.429	GH
hCoV-19/env/USA/CA-SEARCH-20372/2021|EPI_ISL_3231650|2021-01-03	2021-01-03	North America / USA / California / San Diego	Environment	N/A	N/A	N/A	Wastewater		B.1.509	GH
hCoV-19/env/USA/CA-SEARCH-20390/2021|EPI_ISL_3231651|2021-01-03	2021-01-03	North America / USA / California / San Diego	Environment	N/A	N/A	N/A	Wastewater		B.1.509	GH
hCoV-19/env/USA/CA-SEARCH-20413/2021|EPI_ISL_3231652|2021-01-03	2021-01-03	North America / USA / California / San Diego	Environment	N/A	N/A	N/A	Wastewater		B.1.429	GH
hCoV-19/env/USA/CA-SEARCH-20479/2021|EPI_ISL_3231653|2021-01-03	2021-01-03	North America / USA / California / San Diego	Environment	N/A	N/A	N/A	Wastewater		B.1.2	GH
hCoV-19/env/USA/CA-SEARCH-20233/2021|EPI_ISL_3231654|2021-01-04	2021-01-04	North America / USA / California / San Diego	Environment	N/A	N/A	N/A	Wastewater		B.1.234	G
hCoV-19/env/USA/CA-SEARCH-20246/2021|EPI_ISL_3231655|2021-01-04	2021-01-04	North America / USA / California / San Diego	Environment	N/A	N/A	N/A	Wastewater		B.1	G
hCoV-19/env/USA/CA-SEARCH-20261/2021|EPI_ISL_3231656|2021-01-04	2021-01-04	North America / USA / California / San Diego	Environment	N/A	N/A	N/A	Wastewater		B.1	GH
hCoV-19/env/USA/CA-SEARCH-20548/2021|EPI_ISL_3231657|2021-01-04	2021-01-04	North America / USA / California / San Diego	Environment	N/A	N/A	N/A	Wastewater		B.1.1	GR
hCoV-19/env/USA/CA-SEARCH-20270/2021|EPI_ISL_3231658|2021-01-05	2021-01-05	North America / USA / California / San Diego	Environment	N/A	N/A	N/A	Wastewater		B.1	G
hCoV-19/env/USA/CA-SEARCH-20369/2021|EPI_ISL_3231659|2021-01-05	2021-01-05	North America / USA / California / San Diego	Environment	N/A	N/A	N/A	Wastewater		B.1.429	GH
hCoV-19/env/USA/CA-SEARCH-20384/2021|EPI_ISL_3231660|2021-01-05	2021-01-05	North America / USA / California / San Diego	Environment	N/A	N/A	N/A	Wastewater		B.1.36.31	GH
hCoV-19/env/USA/CA-SEARCH-20432/2021|EPI_ISL_3231661|2021-01-05	2021-01-05	North America / USA / California / San Diego	Environment	N/A	N/A	N/A	Wastewater		B.1.2	GH
hCoV-19/env/USA/CA-SEARCH-20446/2021|EPI_ISL_3231662|2021-01-05	2021-01-05	North America / USA / California / San Diego	Environment	N/A	N/A	N/A	Wastewater		B.1.2	G
hCoV-19/env/USA/CA-SEARCH-20492/2021|EPI_ISL_3231663|2021-01-05	2021-01-05	North America / USA / California / San Diego	Environment	N/A	N/A	N/A	Wastewater		B.1.429	GH
hCoV-19/env/USA/CA-SEARCH-20545/2021|EPI_ISL_3231664|2021-01-05	2021-01-05	North America / USA / California / San Diego	Environment	N/A	N/A	N/A	Wastewater		B.1.2	GH
hCoV-19/env/USA/CA-SEARCH-20303/2021|EPI_ISL_3231665|2021-01-06	2021-01-06	North America / USA / California / San Diego	Environment	N/A	N/A	N/A	Wastewater		B.1.2	GH
hCoV-19/env/USA/CA-SEARCH-20373/2021|EPI_ISL_3231666|2021-01-06	2021-01-06	North America / USA / California / San Diego	Environment	N/A	N/A	N/A	Wastewater		B.1.2	GH
hCoV-19/env/USA/CA-SEARCH-20397/2021|EPI_ISL_3231667|2021-01-06	2021-01-06	North America / USA / California / San Diego	Environment	N/A	N/A	N/A	Wastewater		B.1.2	GH
hCoV-19/env/USA/CA-SEARCH-20444/2021|EPI_ISL_3231668|2021-01-06	2021-01-06	North America / USA / California / San Diego	Environment	N/A	N/A	N/A	Wastewater		B.1.1.222	GR
hCoV-19/env/USA/CA-SEARCH-20223/2021|EPI_ISL_3231669|2021-01-07	2021-01-07	North America / USA / California / San Diego	Environment	N/A	N/A	N/A	Wastewater		B.1.36.31	GH
hCoV-19/env/USA/CA-SEARCH-20376/2021|EPI_ISL_3231670|2021-01-07	2021-01-07	North America / USA / California / San Diego	Environment	N/A	N/A	N/A	Wastewater		B.1.2	GH
hCoV-19/env/USA/CA-SEARCH-20420/2021|EPI_ISL_3231671|2021-01-07	2021-01-07	North America / USA / California / San Diego	Environment	N/A	N/A	N/A	Wastewater		B.1.429	GH
hCoV-19/env/USA/CA-SEARCH-20472/2021|EPI_ISL_3231672|2021-01-07	2021-01-07	North America / USA / California / San Diego	Environment	N/A	N/A	N/A	Wastewater		B.1.2	GH
hCoV-19/env/USA/CA-SEARCH-20483/2021|EPI_ISL_3231673|2021-01-07	2021-01-07	North America / USA / California / San Diego	Environment	N/A	N/A	N/A	Wastewater		B.1.429	GH
hCoV-19/env/USA/CA-SEARCH-20213/2021|EPI_ISL_3231674|2021-01-08	2021-01-08	North America / USA / California / San Diego	Environment	N/A	N/A	N/A	Wastewater		B.1.429	GH
hCoV-19/env/USA/CA-SEARCH-20399/2021|EPI_ISL_3231675|2021-01-09	2021-01-09	North America / USA / California / San Diego	Environment	N/A	N/A	N/A	Wastewater		B.1.429	GH
hCoV-19/env/USA/CA-SEARCH-20437/2021|EPI_ISL_3231676|2021-01-09	2021-01-09	North America / USA / California / San Diego	Environment	N/A	N/A	N/A	Wastewater		B.1.596	GH
hCoV-19/env/USA/CA-SEARCH-20512/2021|EPI_ISL_3231677|2021-01-09	2021-01-09	North America / USA / California / San Diego	Environment	N/A	N/A	N/A	Wastewater		B.1	G
hCoV-19/env/USA/CA-SEARCH-20281/2021|EPI_ISL_3231678|2021-01-10	2021-01-10	North America / USA / California / San Diego	Environment	N/A	N/A	N/A	Wastewater		B.1.2	GH
hCoV-19/env/USA/CA-SEARCH-20494/2021|EPI_ISL_3231679|2021-01-10	2021-01-10	North America / USA / California / San Diego	Environment	N/A	N/A	N/A	Wastewater		B.1.429	GH
hCoV-19/env/USA/CA-SEARCH-20505/2021|EPI_ISL_3231680|2021-01-10	2021-01-10	North America / USA / California / San Diego	Environment	N/A	N/A	N/A	Wastewater		B.1.429	GH
hCoV-19/env/USA/CA-SEARCH-20537/2021|EPI_ISL_3231681|2021-01-10	2021-01-10	North America / USA / California / San Diego	Environment	N/A	N/A	N/A	Wastewater		B.1.429	GH
hCoV-19/env/USA/CA-SEARCH-20554/2021|EPI_ISL_3231682|2021-01-10	2021-01-10	North America / USA / California / San Diego	Environment	N/A	N/A	N/A	Wastewater		B.1.429	GH
hCoV-19/env/USA/CA-SEARCH-20567/2021|EPI_ISL_3231683|2021-01-10	2021-01-10	North America / USA / California / San Diego	Environment	N/A	N/A	N/A	Wastewater		B.1.429	GH
hCoV-19/env/USA/CA-SEARCH-20339/2021|EPI_ISL_3231684|2021-01-11	2021-01-11	North America / USA / California / San Diego	Environment	N/A	N/A	N/A	Wastewater		B.1.429	GH
hCoV-19/env/USA/CA-SEARCH-20398/2021|EPI_ISL_3231685|2021-01-11	2021-01-11	North America / USA / California / San Diego	Environment	N/A	N/A	N/A	Wastewater		B.1.429	GH
hCoV-19/env/USA/CA-SEARCH-20510/2021|EPI_ISL_3231686|2021-01-11	2021-01-11	North America / USA / California / San Diego	Environment	N/A	N/A	N/A	Wastewater		B.1.596	GH
hCoV-19/env/USA/CA-SEARCH-20534/2021|EPI_ISL_3231687|2021-01-11	2021-01-11	North America / USA / California / San Diego	Environment	N/A	N/A	N/A	Wastewater		B.1.427	GH
hCoV-19/env/USA/CA-SEARCH-20543/2021|EPI_ISL_3231688|2021-01-11	2021-01-11	North America / USA / California / San Diego	Environment	N/A	N/A	N/A	Wastewater		B.1.2	GH
hCoV-19/env/USA/CA-SEARCH-20547/2021|EPI_ISL_3231689|2021-01-11	2021-01-11	North America / USA / California / San Diego	Environment	N/A	N/A	N/A	Wastewater		B.1.596	GH
hCoV-19/env/USA/CA-SEARCH-20553/2021|EPI_ISL_3231690|2021-01-11	2021-01-11	North America / USA / California / San Diego	Environment	N/A	N/A	N/A	Wastewater		B.1.2	GH
hCoV-19/env/USA/CA-SEARCH-36044/2021|EPI_ISL_3231691|2021-01-12	2021-01-12	North America / USA / California / San Diego	Environment	N/A	N/A	N/A	Wastewater		B.1.2	GH
hCoV-19/env/USA/CA-SEARCH-18346/2021|EPI_ISL_3231692|2021-01-14	2021-01-14	North America / USA / California / San Diego	Environment	N/A	N/A	N/A	Wastewater		B.1.429	GH
hCoV-19/env/USA/CA-SEARCH-18348/2021|EPI_ISL_3231693|2021-01-14	2021-01-14	North America / USA / California / San Diego	Environment	N/A	N/A	N/A	Wastewater		B.1.561	G
hCoV-19/env/USA/CA-SEARCH-36105/2021|EPI_ISL_3231694|2021-01-14	2021-01-14	North America / USA / California / San Diego	Environment	N/A	N/A	N/A	Wastewater		B.1.1	GR
hCoV-19/env/USA/CA-SEARCH-36113/2021|EPI_ISL_3231695|2021-01-14	2021-01-14	North America / USA / California / San Diego	Environment	N/A	N/A	N/A	Wastewater		B.1.2	GH
hCoV-19/env/USA/CA-SEARCH-36126/2021|EPI_ISL_3231696|2021-01-14	2021-01-14	North America / USA / California / San Diego	Environment	N/A	N/A	N/A	Wastewater		B.1.2	GH
hCoV-19/env/USA/CA-SEARCH-36127/2021|EPI_ISL_3231697|2021-01-14	2021-01-14	North America / USA / California / San Diego	Environment	N/A	N/A	N/A	Wastewater		B.1.2	GH
hCoV-19/env/USA/CA-SEARCH-36131/2021|EPI_ISL_3231698|2021-01-14	2021-01-14	North America / USA / California / San Diego	Environment	N/A	N/A	N/A	Wastewater		B.1.561	G
hCoV-19/env/USA/CA-SEARCH-36136/2021|EPI_ISL_3231699|2021-01-15	2021-01-15	North America / USA / California / San Diego	Environment	N/A	N/A	N/A	Wastewater		B.1.1	GR
hCoV-19/env/USA/CA-SEARCH-36147/2021|EPI_ISL_3231700|2021-01-15	2021-01-15	North America / USA / California / San Diego	Environment	N/A	N/A	N/A	Wastewater		B.1.623	GH
hCoV-19/env/USA/CA-SEARCH-36148/2021|EPI_ISL_3231701|2021-01-15	2021-01-15	North America / USA / California / San Diego	Environment	N/A	N/A	N/A	Wastewater		B.1.2	GH
hCoV-19/env/USA/CA-SEARCH-36149/2021|EPI_ISL_3231702|2021-01-15	2021-01-15	North America / USA / California / San Diego	Environment	N/A	N/A	N/A	Wastewater		B.1.429	GH
hCoV-19/env/USA/CA-SEARCH-36155/2021|EPI_ISL_3231703|2021-01-15	2021-01-15	North America / USA / California / San Diego	Environment	N/A	N/A	N/A	Wastewater		B.1.2	GH
hCoV-19/env/USA/CA-SEARCH-39662/2021|EPI_ISL_3231704|2021-01-16	2021-01-16	North America / USA / California / San Diego	Environment	N/A	N/A	N/A	Wastewater		B.1.429	GH
hCoV-19/env/USA/CA-SEARCH-39703/2021|EPI_ISL_3231705|2021-01-17	2021-01-17	North America / USA / California / San Diego	Environment	N/A	N/A	N/A	Wastewater		B.1.1	GR
hCoV-19/env/USA/CA-SEARCH-39798/2021|EPI_ISL_3231706|2021-01-20	2021-01-20	North America / USA / California / San Diego	Environment	N/A	N/A	N/A	Wastewater		B.1.576	G
hCoV-19/env/USA/CA-SEARCH-39801/2021|EPI_ISL_3231707|2021-01-20	2021-01-20	North America / USA / California / San Diego	Environment	N/A	N/A	N/A	Wastewater		B.1.427	GH
hCoV-19/env/USA/CA-SEARCH-18369/2021|EPI_ISL_3231708|2021-01-21	2021-01-21	North America / USA / California / San Diego	Environment	N/A	N/A	N/A	Wastewater		B.1.1.225	GR
hCoV-19/env/USA/CA-SEARCH-39837/2021|EPI_ISL_3231709|2021-01-21	2021-01-21	North America / USA / California / San Diego	Environment	N/A	N/A	N/A	Wastewater		B.1	GH
hCoV-19/env/USA/CA-SEARCH-39875/2021|EPI_ISL_3231710|2021-01-22	2021-01-22	North America / USA / California / San Diego	Environment	N/A	N/A	N/A	Wastewater		B.1	GH
hCoV-19/env/USA/CA-SEARCH-39912/2021|EPI_ISL_3231711|2021-01-23	2021-01-23	North America / USA / California / San Diego	Environment	N/A	N/A	N/A	Wastewater		B.1.429	GH
hCoV-19/env/USA/CA-SEARCH-39937/2021|EPI_ISL_3231712|2021-01-24	2021-01-24	North America / USA / California / San Diego	Environment	N/A	N/A	N/A	Wastewater		B.1.2	GH
hCoV-19/env/USA/CA-SEARCH-39316/2021|EPI_ISL_3231713|2021-01-28	2021-01-28	North America / USA / California / San Diego	Environment	N/A	N/A	N/A	Wastewater		B.1.2	GH
hCoV-19/env/USA/CA-SEARCH-39377/2021|EPI_ISL_3231714|2021-01-29	2021-01-29	North America / USA / California / San Diego	Environment	N/A	N/A	N/A	Wastewater		B.1.429	GH
hCoV-19/env/USA/CA-SEARCH-18377/2021|EPI_ISL_3231715|2021-01-31	2021-01-31	North America / USA / California / San Diego	Environment	N/A	N/A	N/A	Wastewater		B.1	GH
hCoV-19/env/USA/CA-SEARCH-39494/2021|EPI_ISL_3231716|2021-02-03	2021-02-03	North America / USA / California / San Diego	Environment	N/A	N/A	N/A	Wastewater		B.1.2	GH
hCoV-19/env/USA/CA-SEARCH-39539/2021|EPI_ISL_3231717|2021-02-04	2021-02-04	North America / USA / California / San Diego	Environment	N/A	N/A	N/A	Wastewater		B.1.561	G
hCoV-19/env/USA/CA-SEARCH-40034/2021|EPI_ISL_3231718|2021-02-09	2021-02-09	North America / USA / California / San Diego	Environment	N/A	N/A	N/A	Wastewater		B.1.1.7	GR
hCoV-19/env/USA/CA-SEARCH-40036/2021|EPI_ISL_3231719|2021-02-09	2021-02-09	North America / USA / California / San Diego	Environment	N/A	N/A	N/A	Wastewater		B.1.1.7	GR
hCoV-19/env/USA/CA-SEARCH-40044/2021|EPI_ISL_3231720|2021-02-10	2021-02-10	North America / USA / California / San Diego	Environment	N/A	N/A	N/A	Wastewater		B.1.2	G
hCoV-19/env/USA/CA-SEARCH-40049/2021|EPI_ISL_3231721|2021-02-10	2021-02-10	North America / USA / California / San Diego	Environment	N/A	N/A	N/A	Wastewater		B.1.1.7	GR
hCoV-19/env/USA/CA-SEARCH-40070/2021|EPI_ISL_3231722|2021-02-11	2021-02-11	North America / USA / California / San Diego	Environment	N/A	N/A	N/A	Wastewater		B.1.2	GH
hCoV-19/env/USA/CA-SEARCH-40077/2021|EPI_ISL_3231723|2021-02-12	2021-02-12	North America / USA / California / San Diego	Environment	N/A	N/A	N/A	Wastewater		B.1	GH
hCoV-19/env/USA/CA-SEARCH-40082/2021|EPI_ISL_3231724|2021-02-12	2021-02-12	North America / USA / California / San Diego	Environment	N/A	N/A	N/A	Wastewater		B.1.1.7	GR
hCoV-19/env/USA/CA-SEARCH-40107/2021|EPI_ISL_3231725|2021-02-14	2021-02-14	North America / USA / California / San Diego	Environment	N/A	N/A	N/A	Wastewater		B.1.429	GH
hCoV-19/env/USA/CA-SEARCH-36199/2021|EPI_ISL_3231726|2021-02-16	2021-02-16	North America / USA / California / San Diego	Environment	N/A	N/A	N/A	Wastewater		B.1.1.59	GR
hCoV-19/env/USA/CA-SEARCH-40137/2021|EPI_ISL_3231727|2021-02-16	2021-02-16	North America / USA / California / San Diego	Environment	N/A	N/A	N/A	Wastewater		B.1.234	G
hCoV-19/env/USA/CA-SEARCH-40188/2021|EPI_ISL_3231728|2021-02-19	2021-02-19	North America / USA / California / San Diego	Environment	N/A	N/A	N/A	Wastewater		B.1.177.7	G
hCoV-19/env/USA/CA-SEARCH-40225/2021|EPI_ISL_3231729|2021-02-22	2021-02-22	North America / USA / California / San Diego	Environment	N/A	N/A	N/A	Wastewater		B.1.427	GH
hCoV-19/env/USA/CA-SEARCH-18394/2021|EPI_ISL_3231730|2021-02-25	2021-02-25	North America / USA / California / San Diego	Environment	N/A	N/A	N/A	Wastewater		B.1.177.73	G
hCoV-19/env/USA/CA-SEARCH-36253/2021|EPI_ISL_3231731|2021-02-25	2021-02-25	North America / USA / California / San Diego	Environment	N/A	N/A	N/A	Wastewater		B.1.561	G
hCoV-19/env/USA/CA-SEARCH-40762/2021|EPI_ISL_3231732|2021-03-31	2021-03-31	North America / USA / California / San Diego	Environment	N/A	N/A	N/A	Wastewater		B.1.429	GH
hCoV-19/env/USA/CA-SEARCH-40796/2021|EPI_ISL_3231733|2021-04-13	2021-04-13	North America / USA / California / San Diego	Environment	N/A	N/A	N/A	Wastewater		B.1.351	GH
hCoV-19/env/USA/CA-SEARCH-40800/2021|EPI_ISL_3231734|2021-04-14	2021-04-14	North America / USA / California / San Diego	Environment	N/A	N/A	N/A	Wastewater		B.1.351	GH
hCoV-19/env/USA/CA-SEARCH-40802/2021|EPI_ISL_3231735|2021-04-14	2021-04-14	North America / USA / California / San Diego	Environment	N/A	N/A	N/A	Wastewater		B.1.617.2	GK
hCoV-19/env/USA/CA-SEARCH-40805/2021|EPI_ISL_3231736|2021-04-14	2021-04-14	North America / USA / California / San Diego	Environment	N/A	N/A	N/A	Wastewater		Q.3	GR
hCoV-19/env/USA/CA-SEARCH-40814/2021|EPI_ISL_3231737|2021-04-15	2021-04-15	North America / USA / California / San Diego	Environment	N/A	N/A	N/A	Wastewater		AY.64	GK
hCoV-19/env/USA/CA-SEARCH-40815/2021|EPI_ISL_3231738|2021-04-15	2021-04-15	North America / USA / California / San Diego	Environment	N/A	N/A	N/A	Wastewater		AY.64	GK
hCoV-19/env/USA/CA-SEARCH-40817/2021|EPI_ISL_3231739|2021-04-15	2021-04-15	North America / USA / California / San Diego	Environment	N/A	N/A	N/A	Wastewater		Q.3	GR
hCoV-19/env/USA/CA-SEARCH-40821/2021|EPI_ISL_3231740|2021-04-15	2021-04-15	North America / USA / California / San Diego	Environment	N/A	N/A	N/A	Wastewater		B.1.1	GR
hCoV-19/env/USA/CA-SEARCH-40827/2021|EPI_ISL_3231741|2021-04-16	2021-04-16	North America / USA / California / San Diego	Environment	N/A	N/A	N/A	Wastewater		AY.64	GK
hCoV-19/env/USA/CA-SEARCH-40844/2021|EPI_ISL_3231742|2021-04-18	2021-04-18	North America / USA / California / San Diego	Environment	N/A	N/A	N/A	Wastewater		AY.64	GK
hCoV-19/env/USA/CA-SEARCH-40880/2021|EPI_ISL_3231743|2021-04-21	2021-04-21	North America / USA / California / San Diego	Environment	N/A	N/A	N/A	Wastewater		Q.3	GR
hCoV-19/env/USA/CA-SEARCH-40892/2021|EPI_ISL_3231744|2021-04-23	2021-04-23	North America / USA / California / San Diego	Environment	N/A	N/A	N/A	Wastewater		Q.3	GR
hCoV-19/env/USA/CA-SEARCH-40982/2021|EPI_ISL_3231745|2021-04-30	2021-04-30	North America / USA / California / San Diego	Environment	N/A	N/A	N/A	Wastewater		B.1.637	G
hCoV-19/env/USA/CA-SEARCH-40996/2021|EPI_ISL_3231746|2021-05-01	2021-05-01	North America / USA / California / San Diego	Environment	N/A	N/A	N/A	Wastewater		B.1.637	GH
hCoV-19/env/USA/CA-SEARCH-41069/2021|EPI_ISL_3231747|2021-05-10	2021-05-10	North America / USA / California / San Diego	Environment	N/A	N/A	N/A	Wastewater		B.1.351	GH
hCoV-19/env/USA/CA-SEARCH-36255/2021|EPI_ISL_3231748|2021-05-21	2021-05-21	North America / USA / California / San Diego	Environment	N/A	N/A	N/A	Wastewater		A.2.5	S
hCoV-19/env/USA/CA-SEARCH-36256/2021|EPI_ISL_3231749|2021-05-21	2021-05-21	North America / USA / California / San Diego	Environment	N/A	N/A	N/A	Wastewater		A.2.5	S
hCoV-19/env/USA/CA-SEARCH-36258/2021|EPI_ISL_3231750|2021-05-26	2021-05-26	North America / USA / California / San Diego	Environment	N/A	N/A	N/A	Wastewater		B.1.628	G
hCoV-19/env/USA/CA-SEARCH-36262/2021|EPI_ISL_3231751|2021-05-27	2021-05-27	North America / USA / California / San Diego	Environment	N/A	N/A	N/A	Wastewater		B.1.628	G
hCoV-19/env/Germany/BY-MVP-000006621/2021|EPI_ISL_3233449|2021-03-09	2021-03-09	Europe / Germany / Bayern / Munich	Environment	unknown	unknown	unknown	Sewage		None	G
hCoV-19/env/Austria/CeMM13991/2021|EPI_ISL_3307744|2021-07-22	2021-07-22	Europe / Austria / Vorarlberg	Environment	unknown	unknown	unkown	wastewater		B.1.617.2	GK
hCoV-19/env/Austria/CeMM13992/2021|EPI_ISL_3307745|2021-07-24	2021-07-24	Europe / Austria / Vorarlberg	Environment	unknown	unknown	unkown	wastewater		AY.14	GK
hCoV-19/env/Austria/CeMM13993/2021|EPI_ISL_3307746|2021-07-21	2021-07-21	Europe / Austria / Vorarlberg	Environment	unknown	unknown	unkown	wastewater		AY.43	GK
hCoV-19/env/Austria/CeMM13994/2021|EPI_ISL_3307747|2021-07-25	2021-07-25	Europe / Austria / Vorarlberg	Environment	unknown	unknown	unkown	wastewater		AY.4	GK
hCoV-19/env/Austria/CeMM13996/2021|EPI_ISL_3307748|2021-07-23	2021-07-23	Europe / Austria / Vorarlberg	Environment	unknown	unknown	unkown	wastewater		AY.5.3	GK
hCoV-19/env/Austria/CeMM13997/2021|EPI_ISL_3307749|2021-07-25	2021-07-25	Europe / Austria / Vorarlberg	Environment	unknown	unknown	unkown	wastewater		AY.44	GK
hCoV-19/env/Austria/CeMM13998/2021|EPI_ISL_3307750|2021-07-21	2021-07-21	Europe / Austria / Carinthia	Environment	unknown	unknown	unkown	wastewater		AY.41	GK
hCoV-19/env/Austria/CeMM13999/2021|EPI_ISL_3307751|2021-07-25	2021-07-25	Europe / Austria / Carinthia	Environment	unknown	unknown	unkown	wastewater		AY.39.1	GK
hCoV-19/env/Austria/CeMM14000/2021|EPI_ISL_3307752|2021-07-21	2021-07-21	Europe / Austria / Carinthia	Environment	unknown	unknown	unkown	wastewater		AY.41	GK
hCoV-19/env/Austria/CeMM14001/2021|EPI_ISL_3307753|2021-07-25	2021-07-25	Europe / Austria / Carinthia	Environment	unknown	unknown	unkown	wastewater		AY.41	G
hCoV-19/env/Austria/CeMM14002/2021|EPI_ISL_3307754|2021-07-22	2021-07-22	Europe / Austria / Carinthia	Environment	unknown	unknown	unkown	wastewater		None	GK
hCoV-19/env/Austria/CeMM14006/2021|EPI_ISL_3307755|2021-07-21	2021-07-21	Europe / Austria / Carinthia	Environment	unknown	unknown	unkown	wastewater		AY.100	GK
hCoV-19/env/Austria/CeMM14007/2021|EPI_ISL_3307756|2021-07-25	2021-07-25	Europe / Austria / Carinthia	Environment	unknown	unknown	unkown	wastewater		AY.26	GK
hCoV-19/env/Austria/CeMM14008/2021|EPI_ISL_3307757|2021-07-21	2021-07-21	Europe / Austria / Carinthia	Environment	unknown	unknown	unkown	wastewater		AY.16	GK
hCoV-19/env/Austria/CeMM14014/2021|EPI_ISL_3307758|2021-07-20	2021-07-20	Europe / Austria / Vorarlberg	Environment	unknown	unknown	unkown	wastewater		AY.43	GK
hCoV-19/env/Austria/CeMM14015/2021|EPI_ISL_3307759|2021-07-24	2021-07-24	Europe / Austria / Vorarlberg	Environment	unknown	unknown	unkown	wastewater		AY.4	GK
hCoV-19/env/Austria/CeMM13984/2021|EPI_ISL_3307781|2021-07-20	2021-07-20	Europe / Austria / Tyrol	Environment	unknown	unknown	unkown	Wastewater		B.1.617.2	G
hCoV-19/env/Austria/CeMM13961/2021|EPI_ISL_3307786|2021-07-27	2021-07-27	Europe / Austria / Lower Austria	Environment	unknown	unknown	unkown	24h composite wastewater sample		None	GK
hCoV-19/env/Austria/CeMM13963/2021|EPI_ISL_3307787|2021-07-27	2021-07-27	Europe / Austria / Lower Austria	Environment	unknown	unknown	unkown	24h composite wastewater sample		None	G
hCoV-19/env/Austria/CeMM13968/2021|EPI_ISL_3307788|2021-07-27	2021-07-27	Europe / Austria / Lower Austria	Environment	unknown	unknown	unkown	24h composite wastewater sample		B.1.617.2	G
hCoV-19/env/Austria/CeMM13969/2021|EPI_ISL_3307789|2021-07-27	2021-07-27	Europe / Austria / Lower Austria	Environment	unknown	unknown	unkown	24h composite wastewater sample		AY.43	GK
hCoV-19/env/Austria/CeMM13973/2021|EPI_ISL_3307791|2021-07-26	2021-07-26	Europe / Austria / Lower Austria	Environment	unknown	unknown	unkown	24h composite wastewater sample		AY.5.4	GK
hCoV-19/env/Austria/CeMM13980/2021|EPI_ISL_3307792|2021-07-22	2021-07-22	Europe / Austria / Vienna	Environment	unknown	unknown	unkown	24h composite wastewater sample		AY.102	GK
hCoV-19/env/Austria/CeMM13981/2021|EPI_ISL_3307793|2021-07-25	2021-07-25	Europe / Austria / Vienna	Environment	unknown	unknown	unkown	24h composite wastewater sample		AY.33	GK
hCoV-19/env/USA/CA-ALSR-41376/2020|EPI_ISL_3475815|2020-12-28	2020-12-28	North America / USA / California / San Diego	Environment	unknown	unknown	unknown	Wastewater		B.1.2	GH
hCoV-19/env/USA/CA-ALSR-42113/2021|EPI_ISL_3475818|2021-05-29	2021-05-29	North America / USA / California / San Diego	Environment	unknown	unknown	unknown	Wastewater		AY.26	GK
hCoV-19/env/USA/CA-ALSR-42175/2021|EPI_ISL_3475820|2021-06-01	2021-06-01	North America / USA / California / San Diego	Environment	unknown	unknown	unknown	Wastewater		B.1.1.7	GR
hCoV-19/env/USA/CA-ALSR-42217/2021|EPI_ISL_3475823|2021-06-07	2021-06-07	North America / USA / California / San Diego	Environment	unknown	unknown	unknown	Wastewater		B.1.1.7	GR
hCoV-19/env/USA/CA-ALSR-42224/2021|EPI_ISL_3475825|2021-06-08	2021-06-08	North America / USA / California / San Diego	Environment	unknown	unknown	unknown	Wastewater		B.1.1.7	GR
hCoV-19/env/USA/CA-ALSR-42260/2021|EPI_ISL_3475828|2021-05-21	2021-05-21	North America / USA / California / San Diego	Environment	unknown	unknown	unknown	Wastewater		A.2.5	S
hCoV-19/env/USA/CA-ALSR-42261/2021|EPI_ISL_3475830|2021-05-21	2021-05-21	North America / USA / California / San Diego	Environment	unknown	unknown	unknown	Wastewater		A.2.5	S
hCoV-19/env/USA/CA-ALSR-42263/2021|EPI_ISL_3475832|2021-05-26	2021-05-26	North America / USA / California / San Diego	Environment	unknown	unknown	unknown	Wastewater		B.1.628	G
hCoV-19/env/USA/CA-ALSR-42327/2021|EPI_ISL_3475835|2021-06-15	2021-06-15	North America / USA / California / San Diego	Environment	unknown	unknown	unknown	Wastewater		B.1.634	G
hCoV-19/env/USA/CA-ALSR-42328/2021|EPI_ISL_3475837|2021-06-12	2021-06-12	North America / USA / California / San Diego	Environment	unknown	unknown	unknown	Wastewater		B.1.1.7	GR
hCoV-19/env/USA/CA-ALSR-42329/2021|EPI_ISL_3475839|2021-06-12	2021-06-12	North America / USA / California / San Diego	Environment	unknown	unknown	unknown	Wastewater		B.1.634	G
hCoV-19/env/USA/CA-ALSR-42335/2021|EPI_ISL_3475842|2021-06-11	2021-06-11	North America / USA / California / San Diego	Environment	unknown	unknown	unknown	Wastewater		B.1.628	G
hCoV-19/env/USA/CA-ALSR-42336/2021|EPI_ISL_3475844|2021-06-11	2021-06-11	North America / USA / California / San Diego	Environment	unknown	unknown	unknown	Wastewater		B.1.628	O
hCoV-19/env/USA/CA-ALSR-42367/2021|EPI_ISL_3475847|2021-06-22	2021-06-22	North America / USA / California / San Diego	Environment	unknown	unknown	unknown	Wastewater		P.1	GR
hCoV-19/env/USA/CA-ALSR-42368/2021|EPI_ISL_3475849|2021-05-24	2021-05-24	North America / USA / California / San Diego	Environment	unknown	unknown	unknown	Wastewater		B.1.1.519	GR
hCoV-19/env/USA/CA-ALSR-42370/2021|EPI_ISL_3475851|2021-06-23	2021-06-23	North America / USA / California / San Diego	Environment	unknown	unknown	unknown	Wastewater		P.1	GR
hCoV-19/env/USA/CA-ALSR-42372/2021|EPI_ISL_3475854|2021-05-24	2021-05-24	North America / USA / California / San Diego	Environment	unknown	unknown	unknown	Wastewater		A.2.5	S
hCoV-19/env/USA/CA-ALSR-42377/2021|EPI_ISL_3475857|2021-06-21	2021-06-21	North America / USA / California / San Diego	Environment	unknown	unknown	unknown	Wastewater		A.2.5	S
hCoV-19/env/USA/CA-ALSR-42379/2021|EPI_ISL_3475859|2021-06-23	2021-06-23	North America / USA / California / San Diego	Environment	unknown	unknown	unknown	Wastewater		A.2.5	S
hCoV-19/env/USA/CA-ALSR-42402/2021|EPI_ISL_3475862|2021-06-14	2021-06-14	North America / USA / California / San Diego	Environment	unknown	unknown	unknown	Wastewater		A.2.5	S
hCoV-19/env/USA/CA-ALSR-42414/2021|EPI_ISL_3475865|2021-05-30	2021-05-30	North America / USA / California / San Diego	Environment	unknown	unknown	unknown	Wastewater		A.2.5	S
hCoV-19/env/USA/CA-ALSR-42478/2021|EPI_ISL_3475867|2021-06-23	2021-06-23	North America / USA / California / San Diego	Environment	unknown	unknown	unknown	Wastewater		A.2.5	S
hCoV-19/env/USA/CA-ALSR-42525/2021|EPI_ISL_3475870|2021-07-14	2021-07-14	North America / USA / California / San Diego	Environment	unknown	unknown	unknown	Wastewater		AY.119	GK
hCoV-19/env/USA/CA-ALSR-42596/2021|EPI_ISL_3475873|2021-06-24	2021-06-24	North America / USA / California / San Diego	Environment	unknown	unknown	unknown	Wastewater		AY.13	GK
hCoV-19/env/Austria/CeMM14393/2021|EPI_ISL_3546567|2021-07-27	2021-07-27	Europe / Austria / Vorarlberg	Environment	unknown	unknown	unkown	wastewater		B.1.617.2	GK
hCoV-19/env/Austria/CeMM14394/2021|EPI_ISL_3546568|2021-07-31	2021-07-31	Europe / Austria / Vorarlberg	Environment	unknown	unknown	unkown	wastewater		B.1.617.2	GK
hCoV-19/env/Austria/CeMM14395/2021|EPI_ISL_3546569|2021-07-29	2021-07-29	Europe / Austria / Vorarlberg	Environment	unknown	unknown	unkown	wastewater		B.1.617.2	GK
hCoV-19/env/Austria/CeMM14396/2021|EPI_ISL_3546570|2021-07-31	2021-07-31	Europe / Austria / Vorarlberg	Environment	unknown	unknown	unkown	wastewater		None	GK
hCoV-19/env/Austria/CeMM14397/2021|EPI_ISL_3546571|2021-07-29	2021-07-29	Europe / Austria / Vorarlberg	Environment	unknown	unknown	unkown	wastewater		AY.4	GK
hCoV-19/env/Austria/CeMM14399/2021|EPI_ISL_3546572|2021-07-28	2021-07-28	Europe / Austria / Vorarlberg	Environment	unknown	unknown	unkown	wastewater		B.1.617.2	GK
hCoV-19/env/Austria/CeMM14400/2021|EPI_ISL_3546573|2021-08-01	2021-08-01	Europe / Austria / Carinthia	Environment	unknown	unknown	unkown	wastewater		None	GK
hCoV-19/env/Austria/CeMM14401/2021|EPI_ISL_3546574|2021-07-28	2021-07-28	Europe / Austria / Carinthia	Environment	unknown	unknown	unkown	wastewater		AY.41	GK
hCoV-19/env/Austria/CeMM14402/2021|EPI_ISL_3546575|2021-08-01	2021-08-01	Europe / Austria / Carinthia	Environment	unknown	unknown	unkown	wastewater		B.1.617.2	O
hCoV-19/env/Austria/CeMM14403/2021|EPI_ISL_3546576|2021-07-28	2021-07-28	Europe / Austria / Carinthia	Environment	unknown	unknown	unkown	wastewater		AY.103	GK
hCoV-19/env/Austria/CeMM14404/2021|EPI_ISL_3546577|2021-08-01	2021-08-01	Europe / Austria / Carinthia	Environment	unknown	unknown	unkown	wastewater		B.1.617.2	GK
hCoV-19/env/Austria/CeMM14405/2021|EPI_ISL_3546578|2021-07-28	2021-07-28	Europe / Austria / Carinthia	Environment	unknown	unknown	unkown	wastewater		B.1.617.2	GK
hCoV-19/env/Austria/CeMM14407/2021|EPI_ISL_3546579|2021-08-02	2021-08-02	Europe / Austria / Carinthia	Environment	unknown	unknown	unkown	wastewater		B.1.617.2	GK
hCoV-19/env/Austria/CeMM14408/2021|EPI_ISL_3546580|2021-07-28	2021-07-28	Europe / Austria / Carinthia	Environment	unknown	unknown	unkown	wastewater		AY.43	GK
hCoV-19/env/Austria/CeMM14410/2021|EPI_ISL_3546581|2021-07-28	2021-07-28	Europe / Austria / Carinthia	Environment	unknown	unknown	unkown	wastewater		AY.98.1	GK
hCoV-19/env/Austria/CeMM14411/2021|EPI_ISL_3546582|2021-08-01	2021-08-01	Europe / Austria / Carinthia	Environment	unknown	unknown	unkown	wastewater		AY.98.1	GK
hCoV-19/env/Austria/CeMM14413/2021|EPI_ISL_3546583|2021-07-30	2021-07-30	Europe / Austria / Carinthia	Environment	unknown	unknown	unkown	wastewater		AY.4	GK
hCoV-19/env/Austria/CeMM14417/2021|EPI_ISL_3546584|2021-07-28	2021-07-28	Europe / Austria / Vorarlberg	Environment	unknown	unknown	unkown	wastewater		AY.44	GK
hCoV-19/env/Austria/CeMM14419/2021|EPI_ISL_3546622|2021-07-27	2021-07-27	Europe / Austria / Tyrol	Environment	unknown	unknown	unkown	Wastewater		B.1.617.2	GK
hCoV-19/env/Austria/CeMM14421/2021|EPI_ISL_3546623|2021-07-25	2021-07-25	Europe / Austria / Styria	Environment	unknown	unknown	unkown	Wastewater		AY.43	GK
hCoV-19/env/Austria/CeMM14422/2021|EPI_ISL_3546624|2021-07-27	2021-07-27	Europe / Austria / Tyrol	Environment	unknown	unknown	unkown	Wastewater		B.1.617.2	GK
hCoV-19/env/Austria/CeMM14378/2021|EPI_ISL_3546628|2021-08-03	2021-08-03	Europe / Austria / Lower Austria	Environment	unknown	unknown	unkown	24h composite wastewater sample		None	GK
hCoV-19/env/Austria/CeMM14384/2021|EPI_ISL_3546629|2021-08-03	2021-08-03	Europe / Austria / Lower Austria	Environment	unknown	unknown	unkown	24h composite wastewater sample		None	G
hCoV-19/env/Austria/CeMM14391/2021|EPI_ISL_3546630|2021-08-01	2021-08-01	Europe / Austria / Vienna	Environment	unknown	unknown	unkown	24h composite wastewater sample		AY.39.1	GK
hCoV-19/env/Austria/CeMM14392/2021|EPI_ISL_3546631|2021-08-03	2021-08-03	Europe / Austria / Vienna	Environment	unknown	unknown	unkown	24h composite wastewater sample		AY.43	G
hCoV-19/env/USA/PR-08132021-PRI6400/2021|EPI_ISL_3597413|2021-08-13	2021-08-13	North America / Puerto Rico	Environment	unknown	unknown	unknown	Nasopharyngeal swab		AY.46.1	GK
hCoV-19/env/Austria/CeMM14860/2021|EPI_ISL_3797107|2021-08-03	2021-08-03	Europe / Austria / Tyrol	Environment	unknown	unknown	unkown	Wastewater		B.1.617.2	GK
hCoV-19/env/Austria/CeMM14861/2021|EPI_ISL_3797108|2021-08-03	2021-08-03	Europe / Austria / Tyrol	Environment	unknown	unknown	unkown	Wastewater		B.1.617.2	GK
hCoV-19/env/Austria/CeMM14867/2021|EPI_ISL_3797111|2021-08-07	2021-08-07	Europe / Austria / Vorarlberg	Environment	unknown	unknown	unkown	wastewater		AY.33	GK
hCoV-19/env/Austria/CeMM14885/2021|EPI_ISL_3797114|2021-08-04	2021-08-04	Europe / Austria / Carinthia	Environment	unknown	unknown	unkown	wastewater		B.1.617.2	GK
hCoV-19/env/Austria/CeMM14883/2021|EPI_ISL_3797119|2021-08-04	2021-08-04	Europe / Austria / Carinthia	Environment	unknown	unknown	unkown	wastewater		B.1.617.2	GK
hCoV-19/env/Austria/CeMM14884/2021|EPI_ISL_3797120|2021-08-08	2021-08-08	Europe / Austria / Carinthia	Environment	unknown	unknown	unkown	wastewater		AY.43	GK
hCoV-19/env/Austria/CeMM14866/2021|EPI_ISL_3797121|2021-08-04	2021-08-04	Europe / Austria / Vorarlberg	Environment	unknown	unknown	unkown	wastewater		AY.42	GK
hCoV-19/env/Austria/CeMM14891/2021|EPI_ISL_3797130|2021-08-08	2021-08-08	Europe / Austria / Carinthia	Environment	unknown	unknown	unkown	wastewater		AY.44	GK
hCoV-19/env/Austria/CeMM14864/2021|EPI_ISL_3797134|2021-08-06	2021-08-06	Europe / Austria / Vorarlberg	Environment	unknown	unknown	unkown	wastewater		B.1.617.2	GK
hCoV-19/env/Austria/CeMM14874/2021|EPI_ISL_3797135|2021-08-07	2021-08-07	Europe / Austria / Vorarlberg	Environment	unknown	unknown	unkown	wastewater		B.1.617.2	GK
hCoV-19/env/Austria/CeMM14873/2021|EPI_ISL_3797154|2021-08-03	2021-08-03	Europe / Austria / Vorarlberg	Environment	unknown	unknown	unkown	wastewater		B.1.617.2	GK
hCoV-19/env/Austria/CeMM14888/2021|EPI_ISL_3797172|2021-08-05	2021-08-05	Europe / Austria / Carinthia	Environment	unknown	unknown	unkown	wastewater		AY.43	GK
hCoV-19/env/Austria/CeMM14890/2021|EPI_ISL_3797175|2021-08-04	2021-08-04	Europe / Austria / Carinthia	Environment	unknown	unknown	unkown	wastewater		B.1.617.2	GK
hCoV-19/env/Austria/CeMM14859/2021|EPI_ISL_3797184|2021-07-29	2021-07-29	Europe / Austria / Styria	Environment	unknown	unknown	unkown	Wastewater		B.1.617.2	G
hCoV-19/env/Austria/CeMM14889/2021|EPI_ISL_3797187|2021-08-09	2021-08-09	Europe / Austria / Carinthia	Environment	unknown	unknown	unkown	wastewater		AY.117	GK
hCoV-19/env/Austria/CeMM14876/2021|EPI_ISL_3797188|2021-08-08	2021-08-08	Europe / Austria / Carinthia	Environment	unknown	unknown	unkown	wastewater		AY.98	GK
hCoV-19/env/Austria/CeMM14893/2021|EPI_ISL_3797190|2021-08-08	2021-08-08	Europe / Austria / Carinthia	Environment	unknown	unknown	unkown	wastewater		B.1.617.2	G
hCoV-19/env/Austria/CeMM14868/2021|EPI_ISL_3797198|2021-08-03	2021-08-03	Europe / Austria / Vorarlberg	Environment	unknown	unknown	unkown	wastewater		B.1.617.2	GK
hCoV-19/env/Austria/CeMM14870/2021|EPI_ISL_3797205|2021-08-08	2021-08-08	Europe / Austria / Vorarlberg	Environment	unknown	unknown	unkown	wastewater		B.1.617.2	GK
hCoV-19/env/Austria/CeMM14863/2021|EPI_ISL_3797381|2021-08-04	2021-08-04	Europe / Austria / Vorarlberg	Environment	unknown	unknown	unkown	wastewater		AY.43	GK
hCoV-19/env/Austria/CeMM14865/2021|EPI_ISL_3797382|2021-08-08	2021-08-08	Europe / Austria / Vorarlberg	Environment	unknown	unknown	unkown	wastewater		B.1.617.2	GK
hCoV-19/env/Austria/CeMM14869/2021|EPI_ISL_3797383|2021-08-05	2021-08-05	Europe / Austria / Vorarlberg	Environment	unknown	unknown	unkown	wastewater		B.1.617.2	GK
hCoV-19/USA/CA-SEARCH-49804/2021|EPI_ISL_3908877|2021-07-24	2021-07-24	North America / USA / California / San Diego	Environment	unknown	unknown	unknown	wastewater		AY.13	GK
hCoV-19/USA/CA-SEARCH-49919/2021|EPI_ISL_3908879|2021-08-01	2021-08-01	North America / USA / California / San Diego	Environment	unknown	unknown	unknown	wastewater		AY.103	GK
hCoV-19/USA/CA-SEARCH-49936/2021|EPI_ISL_3908880|2021-08-03	2021-08-03	North America / USA / California / San Diego	Environment	unknown	unknown	unknown	wastewater		AY.103	GK
hCoV-19/USA/CA-SEARCH-49982/2021|EPI_ISL_3908881|2021-07-28	2021-07-28	North America / USA / California / San Diego	Environment	unknown	unknown	unknown	wastewater		AY.102	G
hCoV-19/USA/CA-SEARCH-49899/2021|EPI_ISL_3908883|2021-08-12	2021-08-12	North America / USA / California / San Diego	Environment	unknown	unknown	unknown	wastewater		AY.13	GK
hCoV-19/USA/CA-SEARCH-49769/2021|EPI_ISL_3908884|2021-07-20	2021-07-20	North America / USA / California / San Diego	Environment	unknown	unknown	unknown	wastewater		AY.44	GK
hCoV-19/USA/CA-SEARCH-49983/2021|EPI_ISL_3908885|2021-07-28	2021-07-28	North America / USA / California / San Diego	Environment	unknown	unknown	unknown	wastewater		B.1.617.2	GK
hCoV-19/USA/CA-SEARCH-49748/2021|EPI_ISL_3908886|2021-05-12	2021-05-12	North America / USA / California / San Diego	Environment	unknown	unknown	unknown	wastewater		B.1.1.7	GR
hCoV-19/USA/CA-SEARCH-49949/2021|EPI_ISL_3908887|2021-08-05	2021-08-05	North America / USA / California / San Diego	Environment	unknown	unknown	unknown	wastewater		AY.103	GK
hCoV-19/USA/CA-SEARCH-49870/2021|EPI_ISL_3908888|2021-07-31	2021-07-31	North America / USA / California / San Diego	Environment	unknown	unknown	unknown	wastewater		B.1.617.2	GK
hCoV-19/USA/CA-SEARCH-49893/2021|EPI_ISL_3908890|2021-08-11	2021-08-11	North America / USA / California / San Diego	Environment	unknown	unknown	unknown	wastewater		AY.13	GK
hCoV-19/USA/CA-SEARCH-49985/2021|EPI_ISL_3908891|2021-08-11	2021-08-11	North America / USA / California / San Diego	Environment	unknown	unknown	unknown	wastewater		AY.98	GK
hCoV-19/USA/CA-SEARCH-49774/2021|EPI_ISL_3908892|2021-07-20	2021-07-20	North America / USA / California / San Diego	Environment	unknown	unknown	unknown	wastewater		AY.44	GK
hCoV-19/USA/CA-SEARCH-49995/2021|EPI_ISL_3908893|2021-08-08	2021-08-08	North America / USA / California / San Diego	Environment	unknown	unknown	unknown	wastewater		AY.119	GK
hCoV-19/USA/CA-SEARCH-49994/2021|EPI_ISL_3908895|2021-08-08	2021-08-08	North America / USA / California / San Diego	Environment	unknown	unknown	unknown	wastewater		AY.44	GK
hCoV-19/USA/CA-SEARCH-49896/2021|EPI_ISL_3908896|2021-08-11	2021-08-11	North America / USA / California / San Diego	Environment	unknown	unknown	unknown	wastewater		AY.13	GK
hCoV-19/USA/CA-SEARCH-49993/2021|EPI_ISL_3908897|2021-08-04	2021-08-04	North America / USA / California / San Diego	Environment	unknown	unknown	unknown	wastewater		AY.44	GK
hCoV-19/USA/CA-SEARCH-49987/2021|EPI_ISL_3908898|2021-08-03	2021-08-03	North America / USA / California / San Diego	Environment	unknown	unknown	unknown	wastewater		B.1.617.2	GK
hCoV-19/USA/CA-SEARCH-49984/2021|EPI_ISL_3908899|2021-08-11	2021-08-11	North America / USA / California / San Diego	Environment	unknown	unknown	unknown	wastewater		AY.98	GK
hCoV-19/USA/CA-SEARCH-49989/2021|EPI_ISL_3908901|2021-08-03	2021-08-03	North America / USA / California / San Diego	Environment	unknown	unknown	unknown	wastewater		AY.44	GK
hCoV-19/USA/CA-SEARCH-49991/2021|EPI_ISL_3908902|2021-08-04	2021-08-04	North America / USA / California / San Diego	Environment	unknown	unknown	unknown	wastewater		AY.44	GK
hCoV-19/USA/CA-SEARCH-49826/2021|EPI_ISL_3908903|2021-07-27	2021-07-27	North America / USA / California / San Diego	Environment	unknown	unknown	unknown	wastewater		AY.25	GK
hCoV-19/USA/CA-SEARCH-49792/2021|EPI_ISL_3908904|2021-07-22	2021-07-22	North America / USA / California / San Diego	Environment	unknown	unknown	unknown	wastewater		AY.44	GK
hCoV-19/USA/CA-SEARCH-49996/2021|EPI_ISL_3908906|2021-08-09	2021-08-09	North America / USA / California / San Diego	Environment	unknown	unknown	unknown	wastewater		AY.75.1	GK
hCoV-19/USA/CA-SEARCH-49853/2021|EPI_ISL_3908907|2021-07-30	2021-07-30	North America / USA / California / San Diego	Environment	unknown	unknown	unknown	wastewater		AY.45	GK
hCoV-19/USA/CA-SEARCH-49841/2021|EPI_ISL_3908908|2021-07-29	2021-07-29	North America / USA / California / San Diego	Environment	unknown	unknown	unknown	wastewater		None	G
hCoV-19/USA/CA-SEARCH-49840/2021|EPI_ISL_3908909|2021-07-29	2021-07-29	North America / USA / California / San Diego	Environment	unknown	unknown	unknown	wastewater		AY.103	GK
hCoV-19/USA/CA-SEARCH-49825/2021|EPI_ISL_3908910|2021-07-27	2021-07-27	North America / USA / California / San Diego	Environment	unknown	unknown	unknown	wastewater		B.1.621	GH
hCoV-19/USA/CA-SEARCH-49948/2021|EPI_ISL_3908912|2021-08-05	2021-08-05	North America / USA / California / San Diego	Environment	unknown	unknown	unknown	wastewater		AY.3	GK
hCoV-19/USA/CA-SEARCH-49877/2021|EPI_ISL_3908913|2021-08-09	2021-08-09	North America / USA / California / San Diego	Environment	unknown	unknown	unknown	wastewater		AY.44	GK
hCoV-19/USA/CA-SEARCH-49770/2021|EPI_ISL_3908914|2021-07-20	2021-07-20	North America / USA / California / San Diego	Environment	unknown	unknown	unknown	wastewater		AY.25	GK
hCoV-19/USA/CA-SEARCH-49941/2021|EPI_ISL_3908915|2021-08-04	2021-08-04	North America / USA / California / San Diego	Environment	unknown	unknown	unknown	wastewater		None	G
hCoV-19/USA/CA-SEARCH-49988/2021|EPI_ISL_3908916|2021-08-03	2021-08-03	North America / USA / California / San Diego	Environment	unknown	unknown	unknown	wastewater		None	G
hCoV-19/env/Austria/CeMM15282/2021|EPI_ISL_3982252|2021-08-10	2021-08-10	Europe / Austria / Vorarlberg	Environment	unknown	unknown	unkown	Wastewater		AY.33	GK
hCoV-19/env/Austria/CeMM15283/2021|EPI_ISL_3982253|2021-08-14	2021-08-14	Europe / Austria / Vorarlberg	Environment	unknown	unknown	unkown	Wastewater		AY.105	GK
hCoV-19/env/Austria/CeMM15284/2021|EPI_ISL_3982254|2021-08-11	2021-08-11	Europe / Austria / Vorarlberg	Environment	unknown	unknown	unkown	Wastewater		AY.43	GK
hCoV-19/env/Austria/CeMM15286/2021|EPI_ISL_3982255|2021-08-11	2021-08-11	Europe / Austria / Vorarlberg	Environment	unknown	unknown	unkown	Wastewater		B.1.617.2	GK
hCoV-19/env/Austria/CeMM15287/2021|EPI_ISL_3982256|2021-08-15	2021-08-15	Europe / Austria / Vorarlberg	Environment	unknown	unknown	unkown	Wastewater		B.1.617.2	GK
hCoV-19/env/Austria/CeMM15290/2021|EPI_ISL_3982257|2021-08-15	2021-08-15	Europe / Austria / Vorarlberg	Environment	unknown	unknown	unkown	Wastewater		AY.5.4	GK
hCoV-19/env/Austria/CeMM15291/2021|EPI_ISL_3982258|2021-08-11	2021-08-11	Europe / Austria / Carinthia	Environment	unknown	unknown	unkown	Wastewater		None	G
hCoV-19/env/Liechtenstein/CeMM15295/2021|EPI_ISL_3982259|2021-08-15	2021-08-15	Europe / Liechtenstein	Environment	unknown	unknown	unkown	Wastewater		B.1.617.2	GK
hCoV-19/env/Austria/CeMM15296/2021|EPI_ISL_3982260|2021-08-15	2021-08-15	Europe / Austria / Carinthia	Environment	unknown	unknown	unkown	Wastewater		B.1.617.2	GK
hCoV-19/env/Austria/CeMM15297/2021|EPI_ISL_3982261|2021-08-11	2021-08-11	Europe / Austria / Carinthia	Environment	unknown	unknown	unkown	Wastewater		AY.44	GK
hCoV-19/env/Austria/CeMM15298/2021|EPI_ISL_3982262|2021-08-15	2021-08-15	Europe / Austria / Carinthia	Environment	unknown	unknown	unkown	Wastewater		B.1.617.2	GK
hCoV-19/env/Austria/CeMM15300/2021|EPI_ISL_3982263|2021-08-15	2021-08-15	Europe / Austria / Carinthia	Environment	unknown	unknown	unkown	Wastewater		AY.85	GK
hCoV-19/env/Austria/CeMM15303/2021|EPI_ISL_3982264|2021-08-11	2021-08-11	Europe / Austria / Carinthia	Environment	unknown	unknown	unkown	Wastewater		None	G
hCoV-19/env/Austria/CeMM15304/2021|EPI_ISL_3982265|2021-08-15	2021-08-15	Europe / Austria / Carinthia	Environment	unknown	unknown	unkown	Wastewater		B.1.617.2	GK
hCoV-19/env/Austria/CeMM15305/2021|EPI_ISL_3982266|2021-08-11	2021-08-11	Europe / Austria / Carinthia	Environment	unknown	unknown	unkown	Wastewater		AY.43	GK
hCoV-19/env/Austria/CeMM15306/2021|EPI_ISL_3982267|2021-08-15	2021-08-15	Europe / Austria / Carinthia	Environment	unknown	unknown	unkown	Wastewater		B.1.617.2	GK
hCoV-19/env/Austria/CeMM15307/2021|EPI_ISL_3982268|2021-08-11	2021-08-11	Europe / Austria / Carinthia	Environment	unknown	unknown	unkown	Wastewater		B.1.617.2	GK
hCoV-19/env/Austria/CeMM15274/2021|EPI_ISL_3982287|2021-08-11	2021-08-11	Europe / Austria / Tyrol	Environment	unknown	unknown	unkown	Wastewater		AY.33	GK
hCoV-19/env/Austria/CeMM15277/2021|EPI_ISL_3982288|2021-08-05	2021-08-05	Europe / Austria / Styria	Environment	unknown	unknown	unkown	Wastewater		None	G
hCoV-19/env/Austria/CeMM15256/2021|EPI_ISL_3982301|2021-08-17	2021-08-17	Europe / Austria / Lower Austria	Environment	unknown	unknown	unkown	24h composite wastewater sample		B.1.617.2	GK
hCoV-19/env/Austria/CeMM15257/2021|EPI_ISL_3982302|2021-08-14	2021-08-14	Europe / Austria / Lower Austria	Environment	unknown	unknown	unkown	24h composite wastewater sample		None	G
hCoV-19/env/Austria/CeMM15258/2021|EPI_ISL_3982303|2021-08-15	2021-08-15	Europe / Austria / Lower Austria	Environment	unknown	unknown	unkown	24h composite wastewater sample		AY.33	GK
hCoV-19/env/Austria/CeMM15259/2021|EPI_ISL_3982304|2021-08-17	2021-08-17	Europe / Austria / Lower Austria	Environment	unknown	unknown	unkown	24h composite wastewater sample		None	GK
hCoV-19/env/Austria/CeMM15260/2021|EPI_ISL_3982305|2021-08-17	2021-08-17	Europe / Austria / Lower Austria	Environment	unknown	unknown	unkown	24h composite wastewater sample		B.1.617.2	GK
hCoV-19/env/Austria/CeMM15261/2021|EPI_ISL_3982306|2021-08-17	2021-08-17	Europe / Austria / Lower Austria	Environment	unknown	unknown	unkown	24h composite wastewater sample		AY.46	GK
hCoV-19/env/Austria/CeMM15262/2021|EPI_ISL_3982307|2021-08-17	2021-08-17	Europe / Austria / Lower Austria	Environment	unknown	unknown	unkown	24h composite wastewater sample		AY.46	GK
hCoV-19/env/Austria/CeMM15264/2021|EPI_ISL_3982308|2021-08-17	2021-08-17	Europe / Austria / Lower Austria	Environment	unknown	unknown	unkown	24h composite wastewater sample		B.1.617.2	GK
hCoV-19/env/Austria/CeMM15266/2021|EPI_ISL_3982310|2021-08-17	2021-08-17	Europe / Austria / Lower Austria	Environment	unknown	unknown	unkown	24h composite wastewater sample		AY.43	GK
hCoV-19/env/Austria/CeMM15268/2021|EPI_ISL_3982311|2021-08-17	2021-08-17	Europe / Austria / Lower Austria	Environment	unknown	unknown	unkown	24h composite wastewater sample		AY.43	GK
hCoV-19/env/Austria/CeMM15272/2021|EPI_ISL_3982312|2021-08-15	2021-08-15	Europe / Austria / Vienna	Environment	unknown	unknown	unkown	24h composite wastewater sample		AY.33	GK
hCoV-19/env/Austria/CeMM15532/2021|EPI_ISL_4060697|2021-08-18	2021-08-18	Europe / Austria / Vorarlberg	Environment	unknown	unknown	unknown	Wastewater		B.1.617.2	GK
hCoV-19/env/Austria/CeMM15533/2021|EPI_ISL_4060698|2021-08-22	2021-08-22	Europe / Austria / Vorarlberg	Environment	unknown	unknown	unknown	Wastewater		B.1.617.2	GK
hCoV-19/env/Austria/CeMM15534/2021|EPI_ISL_4060699|2021-08-19	2021-08-19	Europe / Austria / Vorarlberg	Environment	unknown	unknown	unknown	Wastewater		AY.44	GK
hCoV-19/env/Austria/CeMM15535/2021|EPI_ISL_4060700|2021-08-22	2021-08-22	Europe / Austria / Vorarlberg	Environment	unknown	unknown	unknown	Wastewater		B.1.617.2	GK
hCoV-19/env/Austria/CeMM15538/2021|EPI_ISL_4060701|2021-08-18	2021-08-18	Europe / Austria / Vorarlberg	Environment	unknown	unknown	unknown	Wastewater		B.1.617.2	GK
hCoV-19/env/Austria/CeMM15539/2021|EPI_ISL_4060702|2021-08-21	2021-08-21	Europe / Austria / Vorarlberg	Environment	unknown	unknown	unknown	Wastewater		B.1.617.2	GK
hCoV-19/env/Austria/CeMM15541/2021|EPI_ISL_4060703|2021-08-19	2021-08-19	Europe / Austria / Vorarlberg	Environment	unknown	unknown	unknown	Wastewater		B.1.617.2	GK
hCoV-19/env/Austria/CeMM15542/2021|EPI_ISL_4060704|2021-08-21	2021-08-21	Europe / Austria / Vorarlberg	Environment	unknown	unknown	unknown	Wastewater		AY.45	GK
hCoV-19/env/Austria/CeMM15543/2021|EPI_ISL_4060705|2021-08-18	2021-08-18	Europe / Austria / Carinthia	Environment	unknown	unknown	unknown	Wastewater		B.1.617.2	GK
hCoV-19/env/Austria/CeMM15544/2021|EPI_ISL_4060706|2021-08-22	2021-08-22	Europe / Austria / Carinthia	Environment	unknown	unknown	unknown	Wastewater		B.1.617.2	GK
hCoV-19/env/Austria/CeMM15546/2021|EPI_ISL_4060707|2021-08-22	2021-08-22	Europe / Austria / Carinthia	Environment	unknown	unknown	unknown	Wastewater		B.1.617.2	GK
hCoV-19/env/Liechtenstein/CeMM15547/2021|EPI_ISL_4060708|2021-08-22	2021-08-22	Europe / Liechtenstein	Environment	unknown	unknown	unknown	Wastewater		B.1.617.2	GK
hCoV-19/env/Austria/CeMM15548/2021|EPI_ISL_4060709|2021-08-18	2021-08-18	Europe / Austria / Carinthia	Environment	unknown	unknown	unknown	Wastewater		B.1.617.2	GK
hCoV-19/env/Austria/CeMM15549/2021|EPI_ISL_4060710|2021-08-22	2021-08-22	Europe / Austria / Carinthia	Environment	unknown	unknown	unknown	Wastewater		B.1.617.2	GK
hCoV-19/env/Austria/CeMM15550/2021|EPI_ISL_4060711|2021-08-18	2021-08-18	Europe / Austria / Carinthia	Environment	unknown	unknown	unknown	Wastewater		AY.43	GK
hCoV-19/env/Austria/CeMM15551/2021|EPI_ISL_4060712|2021-08-22	2021-08-22	Europe / Austria / Carinthia	Environment	unknown	unknown	unknown	Wastewater		AY.85	GK
hCoV-19/env/Austria/CeMM15552/2021|EPI_ISL_4060713|2021-08-18	2021-08-18	Europe / Austria / Carinthia	Environment	unknown	unknown	unknown	Wastewater		None	G
hCoV-19/env/Austria/CeMM15553/2021|EPI_ISL_4060714|2021-08-22	2021-08-22	Europe / Austria / Carinthia	Environment	unknown	unknown	unknown	Wastewater		B.1.617.2	GK
hCoV-19/env/Austria/CeMM15554/2021|EPI_ISL_4060715|2021-08-19	2021-08-19	Europe / Austria / Carinthia	Environment	unknown	unknown	unknown	Wastewater		AY.43	GK
hCoV-19/env/Austria/CeMM15555/2021|EPI_ISL_4060716|2021-08-23	2021-08-23	Europe / Austria / Carinthia	Environment	unknown	unknown	unknown	Wastewater		B.1.617.2	GK
hCoV-19/env/Austria/CeMM15556/2021|EPI_ISL_4060717|2021-08-19	2021-08-19	Europe / Austria / Carinthia	Environment	unknown	unknown	unknown	Wastewater		AY.44	GK
hCoV-19/env/Austria/CeMM15558/2021|EPI_ISL_4060718|2021-08-18	2021-08-18	Europe / Austria / Carinthia	Environment	unknown	unknown	unknown	Wastewater		AY.44	GK
hCoV-19/env/Austria/CeMM15559/2021|EPI_ISL_4060719|2021-08-22	2021-08-22	Europe / Austria / Carinthia	Environment	unknown	unknown	unknown	Wastewater		AY.33	GK
hCoV-19/env/Austria/CeMM15562/2021|EPI_ISL_4060801|2021-08-17	2021-08-17	Europe / Austria / Styria	Environment	unknown	unknown	unknown	Wastewater		AY.43	GK
hCoV-19/env/Austria/CeMM15563/2021|EPI_ISL_4060802|2021-08-17	2021-08-17	Europe / Austria / Tyrol	Environment	unknown	unknown	unknown	Wastewater		B.1.617.2	GK
hCoV-19/env/Austria/CeMM15564/2021|EPI_ISL_4060803|2021-08-17	2021-08-17	Europe / Austria / Tyrol	Environment	unknown	unknown	unknown	Wastewater		AY.43	GK
hCoV-19/env/Austria/CeMM15565/2021|EPI_ISL_4060804|2021-08-15	2021-08-15	Europe / Austria / Tyrol	Environment	unknown	unknown	unknown	Wastewater		AY.30	GK
hCoV-19/env/Austria/CeMM15315/2021|EPI_ISL_4060825|2021-08-23	2021-08-23	Europe / Austria / Lower Austria	Environment	unknown	unknown	unknown	24h composite wastewater sample		AY.116	GK
hCoV-19/env/Austria/CeMM15316/2021|EPI_ISL_4060826|2021-08-23	2021-08-23	Europe / Austria / Lower Austria	Environment	unknown	unknown	unknown	24h composite wastewater sample		AY.121	GK
hCoV-19/env/Austria/CeMM15317/2021|EPI_ISL_4060827|2021-08-19	2021-08-19	Europe / Austria / Burgenland	Environment	unknown	unknown	unknown	24h composite wastewater sample		AY.46	GK
hCoV-19/env/Austria/CeMM15321/2021|EPI_ISL_4060828|2021-08-19	2021-08-19	Europe / Austria / Upper Austria	Environment	unknown	unknown	unknown	24h composite wastewater sample		B.1.617.2	GK
hCoV-19/env/Austria/CeMM15322/2021|EPI_ISL_4060829|2021-08-17	2021-08-17	Europe / Austria / Upper Austria	Environment	unknown	unknown	unknown	24h composite wastewater sample		AY.41	GK
hCoV-19/env/Austria/CeMM15323/2021|EPI_ISL_4060830|2021-08-22	2021-08-22	Europe / Austria / Vienna	Environment	unknown	unknown	unknown	24h composite wastewater sample		B.1.617.2	GK
hCoV-19/env/Austria/CeMM15324/2021|EPI_ISL_4060831|2021-08-24	2021-08-24	Europe / Austria / Vienna	Environment	unknown	unknown	unknown	24h composite wastewater sample		AY.33	GK
hCoV-19/env/Austria/CeMM15325/2021|EPI_ISL_4060832|2021-08-24	2021-08-24	Europe / Austria / Lower Austria	Environment	unknown	unknown	unknown	24h composite wastewater sample		AY.43	GK
hCoV-19/env/Austria/CeMM15328/2021|EPI_ISL_4060834|2021-08-24	2021-08-24	Europe / Austria / Lower Austria	Environment	unknown	unknown	unknown	24h composite wastewater sample		B.1.617.2	G
hCoV-19/env/Austria/CeMM15329/2021|EPI_ISL_4060835|2021-08-24	2021-08-24	Europe / Austria / Lower Austria	Environment	unknown	unknown	unknown	24h composite wastewater sample		AY.46.6	G
hCoV-19/env/Austria/CeMM15330/2021|EPI_ISL_4060836|2021-08-24	2021-08-24	Europe / Austria / Lower Austria	Environment	unknown	unknown	unknown	24h composite wastewater sample		AY.33	GK
hCoV-19/env/Austria/CeMM15331/2021|EPI_ISL_4060837|2021-08-24	2021-08-24	Europe / Austria / Lower Austria	Environment	unknown	unknown	unknown	24h composite wastewater sample		None	GK
hCoV-19/env/Austria/CeMM15332/2021|EPI_ISL_4060838|2021-08-24	2021-08-24	Europe / Austria / Lower Austria	Environment	unknown	unknown	unknown	24h composite wastewater sample		AY.7	GK
hCoV-19/env/Austria/CeMM15333/2021|EPI_ISL_4060839|2021-08-24	2021-08-24	Europe / Austria / Lower Austria	Environment	unknown	unknown	unknown	24h composite wastewater sample		None	GK
hCoV-19/env/Austria/CeMM15335/2021|EPI_ISL_4060840|2021-08-24	2021-08-24	Europe / Austria / Lower Austria	Environment	unknown	unknown	unknown	24h composite wastewater sample		AY.46.6	GK
hCoV-19/env/Austria/CeMM15336/2021|EPI_ISL_4060841|2021-08-24	2021-08-24	Europe / Austria / Lower Austria	Environment	unknown	unknown	unknown	24h composite wastewater sample		B.1.617.2	GK
hCoV-19/env/Wuhan/IVDC-HBF13-20/2020|EPI_ISL_408514|2020-01-01	2020-01-01	Asia / China / Hubei / Wuhan	Environment	unknown	n/a	unknown			B	L
hCoV-19/env/Wuhan/IVDC-HBF13-21/2020|EPI_ISL_408515|2020-01-01	2020-01-01	Asia / China / Hubei / Wuhan	Environment	unknown	n/a	unknown			B	L
hCoV-19/env/India/RJ-JPRWBEMAR/2021|EPI_ISL_4197532|2021-03-05	2021-03-05	Asia / India / Rajasthan / Jaipur	Environment	unknown	unknown	unknown	Sewage, Wastewater sample		AY.43	GK
hCoV-19/env/India/RJ-JPRWBEMAR2/2021|EPI_ISL_4198119|2021-03-12	2021-03-12	Asia / India / Rajasthan / Jaipur	Environment	unknown	unknown	unknown	Sewage, Wastewater sample		AY.16.1	GK
hCoV-19/env/India/RJ-JPRWBEMAR3/2021|EPI_ISL_4198392|2021-03-19	2021-03-19	Asia / India / Rajasthan / Jaipur	Environment	unknown	unknown	unknown	Sewage, Wastewater sample		B.1.617.2	GK
hCoV-19/env/India/RJ-JPRWBEAprI/2021|EPI_ISL_4198393|2021-04-01	2021-04-01	Asia / India / Rajasthan / Jaipur	Environment	unknown	unknown	unknown	Sewage, Wastewater sample		AY.64	GK
hCoV-19/env/India/RJ-JPRWBEAPRII/2021|EPI_ISL_4198461|2021-04-09	2021-04-09	Asia / India / Rajasthan / Jaipur	Environment	unknown	unknown	unknown	Sewage, Wastewater sample		AY.16	GK
hCoV-19/env/India/RJ-JPRWBEAPRIII/2021|EPI_ISL_4198502|2021-04-20	2021-04-20	Asia / India / Rajasthan / Jaipur	Environment	unknown	unknown	unknown	Sewage, Wastewater sample		B.1.617.2	GK
hCoV-19/env/India/RJ-JPRWBEMAYI/2021|EPI_ISL_4198503|2021-05-07	2021-05-07	Asia / India / Rajasthan / Jaipur	Environment	unknown	unknown	unknown	Sewage, Wastewater sample		AY.16	GK
hCoV-19/env/India/RJ-JPRWBEMAYII/2021|EPI_ISL_4198504|2021-05-14	2021-05-14	Asia / India / Rajasthan / Jaipur	Environment	unknown	unknown	unknown	Sewage, Wastewater sample		AY.26	GK
hCoV-19/env/India/RJ-JPRWBEMAYIII/2021|EPI_ISL_4198506|2021-05-21	2021-05-21	Asia / India / Rajasthan / Jaipur	Environment	unknown	unknown	unknown	Sewage, Wastewater sample		B.1.617.2	GK
hCoV-19/env/India/RJ-JPRWBEMAYIV/2021|EPI_ISL_4198513|2021-05-28	2021-05-28	Asia / India / Rajasthan / Jaipur	Environment	unknown	unknown	unknown	Sewage, Wastewater sample		AY.16.1	GK
hCoV-19/env/Italy/LOM-INMI-HSacco-1/2020|EPI_ISL_429874|2020-04-14	2020-04-14	Europe / Italy / Lombardy	Environment	NA	n/a	unknown	Untreated wastewater		B.1	G
hCoV-19/env/Beijing/BJ2452/2020|EPI_ISL_430743|2020-03-14	2020-03-14	Asia / China / Beijing	Environment	unknown	n/a	unknown	Enviromental swab		B.1	G
hCoV-19/env/Beijing/BJ2454/2020|EPI_ISL_430744|2020-03-14	2020-03-14	Asia / China / Beijing	Environment	unknown	n/a	unknown	Enviromental swab		B.1	G
hCoV-19/env/Beijing/BJ2456/2020|EPI_ISL_430745|2020-03-14	2020-03-14	Asia / China / Beijing	Environment	unknown	n/a	unknown	Enviromental swab		B.1	G
hCoV-19/env/Beijing/BJ2460/2020|EPI_ISL_430746|2020-03-14	2020-03-14	Asia / China / Beijing	Environment	unknown	n/a	unknown	Enviromental swab		B.1	G
hCoV-19/Beijing/BJ2457/2020|EPI_ISL_434559|2020-03-14	2020-03-14	Asia / China / Beijing	Environment	unknown	unknown	unknown	Other		B.1	G
hCoV-19/env/USA/FL-UF3/2020|EPI_ISL_434677|2020-03-25	2020-03-25	North America / USA / Florida	Environment	unknown	n/a	unknown	Breathing air using VIVAs Air sampler		A	S
hCoV-19/env/Austria/CeMM15919/2021|EPI_ISL_4356779|2021-08-24	2021-08-24	Europe / Austria / Vorarlberg	Environment	unknown	unknown	unknown	Wastewater		B.1.617.2	GK
hCoV-19/env/Austria/CeMM15920/2021|EPI_ISL_4356780|2021-08-28	2021-08-28	Europe / Austria / Vorarlberg	Environment	unknown	unknown	unknown	Wastewater		B.1.617.2	GK
hCoV-19/env/Austria/CeMM15921/2021|EPI_ISL_4356781|2021-08-25	2021-08-25	Europe / Austria / Vorarlberg	Environment	unknown	unknown	unknown	Wastewater		AY.116	GK
hCoV-19/env/Austria/CeMM15922/2021|EPI_ISL_4356782|2021-08-28	2021-08-28	Europe / Austria / Vorarlberg	Environment	unknown	unknown	unknown	Wastewater		B.1.617.2	GK
hCoV-19/env/Austria/CeMM15923/2021|EPI_ISL_4356783|2021-08-25	2021-08-25	Europe / Austria / Carinthia	Environment	unknown	unknown	unknown	Wastewater		AY.43	GK
hCoV-19/env/Austria/CeMM15924/2021|EPI_ISL_4356784|2021-08-29	2021-08-29	Europe / Austria / Carinthia	Environment	unknown	unknown	unknown	Wastewater		AY.46.6	GK
hCoV-19/env/Austria/CeMM15925/2021|EPI_ISL_4356785|2021-08-25	2021-08-25	Europe / Austria / Vorarlberg	Environment	unknown	unknown	unknown	Wastewater		AY.45	GK
hCoV-19/env/Austria/CeMM15926/2021|EPI_ISL_4356786|2021-08-28	2021-08-28	Europe / Austria / Vorarlberg	Environment	unknown	unknown	unknown	Wastewater		B.1.617.2	GK
hCoV-19/env/Austria/CeMM15929/2021|EPI_ISL_4356787|2021-08-25	2021-08-25	Europe / Austria / Vorarlberg	Environment	unknown	unknown	unknown	Wastewater		B.1.617.2	GK
hCoV-19/env/Austria/CeMM15930/2021|EPI_ISL_4356788|2021-08-29	2021-08-29	Europe / Austria / Vorarlberg	Environment	unknown	unknown	unknown	Wastewater		B.1.617.2	GK
hCoV-19/env/Austria/CeMM15931/2021|EPI_ISL_4356789|2021-08-25	2021-08-25	Europe / Austria / Carinthia	Environment	unknown	unknown	unknown	Wastewater		AY.98.1	GK
hCoV-19/env/Austria/CeMM15932/2021|EPI_ISL_4356790|2021-08-29	2021-08-29	Europe / Austria / Carinthia	Environment	unknown	unknown	unknown	Wastewater		AY.98.1	GK
hCoV-19/env/Austria/CeMM15933/2021|EPI_ISL_4356791|2021-08-25	2021-08-25	Europe / Austria / Carinthia	Environment	unknown	unknown	unknown	Wastewater		B.1.617.2	GK
hCoV-19/env/Austria/CeMM15934/2021|EPI_ISL_4356792|2021-08-29	2021-08-29	Europe / Austria / Carinthia	Environment	unknown	unknown	unknown	Wastewater		B.1.617.2	GK
hCoV-19/env/Liechtenstein/CeMM15935/2021|EPI_ISL_4356793|2021-08-29	2021-08-29	Europe / Liechtenstein	Environment	unknown	unknown	unknown	Wastewater		AY.116	GK
hCoV-19/env/Austria/CeMM15936/2021|EPI_ISL_4356794|2021-08-25	2021-08-25	Europe / Austria / Carinthia	Environment	unknown	unknown	unknown	Wastewater		B.1.617.2	GK
hCoV-19/env/Austria/CeMM15937/2021|EPI_ISL_4356795|2021-08-29	2021-08-29	Europe / Austria / Carinthia	Environment	unknown	unknown	unknown	Wastewater		B.1.617.2	GK
hCoV-19/env/Austria/CeMM15938/2021|EPI_ISL_4356796|2021-08-25	2021-08-25	Europe / Austria / Carinthia	Environment	unknown	unknown	unknown	Wastewater		B.1.617.2	GK
hCoV-19/env/Austria/CeMM15939/2021|EPI_ISL_4356797|2021-08-29	2021-08-29	Europe / Austria / Carinthia	Environment	unknown	unknown	unknown	Wastewater		B.1.617.2	GK
hCoV-19/env/Austria/CeMM15940/2021|EPI_ISL_4356798|2021-08-25	2021-08-25	Europe / Austria / Carinthia	Environment	unknown	unknown	unknown	Wastewater		AY.43	GK
hCoV-19/env/Austria/CeMM15941/2021|EPI_ISL_4356799|2021-08-29	2021-08-29	Europe / Austria / Carinthia	Environment	unknown	unknown	unknown	Wastewater		AY.102	GK
hCoV-19/env/Austria/CeMM15942/2021|EPI_ISL_4356800|2021-08-25	2021-08-25	Europe / Austria / Carinthia	Environment	unknown	unknown	unknown	Wastewater		B.1.617.2	GK
hCoV-19/env/Austria/CeMM15943/2021|EPI_ISL_4356801|2021-08-29	2021-08-29	Europe / Austria / Carinthia	Environment	unknown	unknown	unknown	Wastewater		B.1.617.2	GK
hCoV-19/env/Austria/CeMM15944/2021|EPI_ISL_4356802|2021-08-25	2021-08-25	Europe / Austria / Carinthia	Environment	unknown	unknown	unknown	Wastewater		B.1.617.2	GK
hCoV-19/env/Austria/CeMM15946/2021|EPI_ISL_4356803|2021-08-25	2021-08-25	Europe / Austria / Carinthia	Environment	unknown	unknown	unknown	Wastewater		AY.33	GK
hCoV-19/env/Austria/CeMM15947/2021|EPI_ISL_4356804|2021-08-29	2021-08-29	Europe / Austria / Carinthia	Environment	unknown	unknown	unknown	Wastewater		B.1.617.2	GK
hCoV-19/env/Austria/CeMM15948/2021|EPI_ISL_4356805|2021-08-25	2021-08-25	Europe / Austria / Carinthia	Environment	unknown	unknown	unknown	Wastewater		AY.43	GK
hCoV-19/env/Austria/CeMM15949/2021|EPI_ISL_4356806|2021-08-29	2021-08-29	Europe / Austria / Carinthia	Environment	unknown	unknown	unknown	Wastewater		AY.46.6	GK
hCoV-19/env/Austria/CeMM15955/2021|EPI_ISL_4356870|2021-08-22	2021-08-22	Europe / Austria / Styria	Environment	unknown	unknown	unknown	Wastewater		B.1.617.2	GK
hCoV-19/env/Austria/CeMM15956/2021|EPI_ISL_4356876|2021-08-24	2021-08-24	Europe / Austria / Tyrol	Environment	unknown	unknown	unknown	Wastewater		AY.43	GK
hCoV-19/env/Austria/CeMM15957/2021|EPI_ISL_4356881|2021-08-24	2021-08-24	Europe / Austria / Tyrol	Environment	unknown	unknown	unknown	Wastewater		B.1.617.2	GK
hCoV-19/env/Austria/CeMM15958/2021|EPI_ISL_4356886|2021-08-24	2021-08-24	Europe / Austria / Tyrol	Environment	unknown	unknown	unknown	Wastewater		AY.5	GK
hCoV-19/env/Austria/CeMM15899/2021|EPI_ISL_4356924|2021-08-23	2021-08-23	Europe / Austria / Lower Austria	Environment	unknown	unknown	unknown	24h composite wastewater sample		AY.43	GK
hCoV-19/env/Austria/CeMM15900/2021|EPI_ISL_4356930|2021-08-23	2021-08-23	Europe / Austria / Lower Austria	Environment	unknown	unknown	unknown	24h composite wastewater sample		B.1.617.2	GK
hCoV-19/env/Austria/CeMM15901/2021|EPI_ISL_4356936|2021-08-24	2021-08-24	Europe / Austria / Upper Austria	Environment	unknown	unknown	unknown	24h composite wastewater sample		B.1.617.2	GK
hCoV-19/env/Austria/CeMM15904/2021|EPI_ISL_4356941|2021-08-31	2021-08-31	Europe / Austria / Lower Austria	Environment	unknown	unknown	unknown	24h composite wastewater sample		B.1.617.2	GK
hCoV-19/env/Austria/CeMM15907/2021|EPI_ISL_4356952|2021-08-31	2021-08-31	Europe / Austria / Lower Austria	Environment	unknown	unknown	unknown	24h composite wastewater sample		B.1.617.2	GK
hCoV-19/env/Austria/CeMM15908/2021|EPI_ISL_4356958|2021-08-31	2021-08-31	Europe / Austria / Lower Austria	Environment	unknown	unknown	unknown	24h composite wastewater sample		B.1.617.2	GK
hCoV-19/env/Austria/CeMM15909/2021|EPI_ISL_4356963|2021-08-31	2021-08-31	Europe / Austria / Lower Austria	Environment	unknown	unknown	unknown	24h composite wastewater sample		AY.43	GK
hCoV-19/env/Austria/CeMM15910/2021|EPI_ISL_4356971|2021-08-31	2021-08-31	Europe / Austria / Lower Austria	Environment	unknown	unknown	unknown	24h composite wastewater sample		B.1.617.2	GK
hCoV-19/env/Austria/CeMM15912/2021|EPI_ISL_4356976|2021-08-31	2021-08-31	Europe / Austria / Lower Austria	Environment	unknown	unknown	unknown	24h composite wastewater sample		AY.4	GK
hCoV-19/env/Austria/CeMM15913/2021|EPI_ISL_4356981|2021-08-31	2021-08-31	Europe / Austria / Lower Austria	Environment	unknown	unknown	unknown	24h composite wastewater sample		B.1.617.2	GK
hCoV-19/env/Austria/CeMM15914/2021|EPI_ISL_4356987|2021-08-31	2021-08-31	Europe / Austria / Lower Austria	Environment	unknown	unknown	unknown	24h composite wastewater sample		B.1.617.2	GK
hCoV-19/env/Austria/CeMM15915/2021|EPI_ISL_4356992|2021-08-31	2021-08-31	Europe / Austria / Lower Austria	Environment	unknown	unknown	unknown	24h composite wastewater sample		AY.43	GK
hCoV-19/env/Austria/CeMM15916/2021|EPI_ISL_4356997|2021-08-26	2021-08-26	Europe / Austria / Vienna	Environment	unknown	unknown	unknown	24h composite wastewater sample		B.1.617.2	GK
hCoV-19/env/Austria/CeMM15917/2021|EPI_ISL_4357003|2021-08-29	2021-08-29	Europe / Austria / Vienna	Environment	unknown	unknown	unknown	24h composite wastewater sample		B.1.617.2	GK
hCoV-19/env/Austria/CeMM15918/2021|EPI_ISL_4357008|2021-08-31	2021-08-31	Europe / Austria / Vienna	Environment	unknown	unknown	unknown	24h composite wastewater sample		B.1.617.2	GK
hCoV-19/env/USA/MT-BWRF-0327/2020|EPI_ISL_437434|2020-03-27	2020-03-27	North America / USA / Montana	Environment	unknown	unknown	unknown	Wastewater	Wastewater	B.1	GH
hCoV-19/env/Austria/CeMM16295/2021|EPI_ISL_4461102|2021-08-31	2021-08-31	Europe / Austria / Burgenland	Environment	unknown	unknown	unkown	wastewater		AY.46	GK
hCoV-19/env/Austria/CeMM16300/2021|EPI_ISL_4461130|2021-09-05	2021-09-05	Europe / Austria / Carinthia	Environment	unknown	unknown	unkown	wastewater		B.1.617.2	GK
hCoV-19/env/Austria/CeMM16301/2021|EPI_ISL_4461131|2021-09-05	2021-09-05	Europe / Austria / Carinthia	Environment	unknown	unknown	unkown	wastewater		B.1.617.2	GK
hCoV-19/env/Austria/CeMM16302/2021|EPI_ISL_4461132|2021-09-05	2021-09-05	Europe / Austria / Carinthia	Environment	unknown	unknown	unkown	wastewater		B.1.617.2	GK
hCoV-19/env/Austria/CeMM16303/2021|EPI_ISL_4461133|2021-09-01	2021-09-01	Europe / Austria / Carinthia	Environment	unknown	unknown	unkown	wastewater		B.1.617.2	GK
hCoV-19/env/Austria/CeMM16304/2021|EPI_ISL_4461134|2021-09-05	2021-09-05	Europe / Austria / Carinthia	Environment	unknown	unknown	unkown	wastewater		B.1.617.2	GK
hCoV-19/env/Austria/CeMM16305/2021|EPI_ISL_4461135|2021-09-01	2021-09-01	Europe / Austria / Carinthia	Environment	unknown	unknown	unkown	wastewater		B.1.617.2	GK
hCoV-19/env/Austria/CeMM16306/2021|EPI_ISL_4461136|2021-09-01	2021-09-01	Europe / Austria / Carinthia	Environment	unknown	unknown	unkown	wastewater		B.1.617.2	GK
hCoV-19/env/Austria/CeMM16307/2021|EPI_ISL_4461137|2021-09-05	2021-09-05	Europe / Austria / Carinthia	Environment	unknown	unknown	unkown	wastewater		AY.44	GK
hCoV-19/env/Austria/CeMM16308/2021|EPI_ISL_4461138|2021-09-05	2021-09-05	Europe / Austria / Carinthia	Environment	unknown	unknown	unkown	wastewater		B.1.617.2	GK
hCoV-19/env/Austria/CeMM16309/2021|EPI_ISL_4461139|2021-09-05	2021-09-05	Europe / Austria / Carinthia	Environment	unknown	unknown	unkown	wastewater		AY.46	GK
hCoV-19/env/Austria/CeMM16310/2021|EPI_ISL_4461140|2021-09-01	2021-09-01	Europe / Austria / Carinthia	Environment	unknown	unknown	unkown	wastewater		B.1.617.2	GK
hCoV-19/env/Austria/CeMM16314/2021|EPI_ISL_4461152|2021-08-31	2021-08-31	Europe / Austria / Lower Austria	Environment	unknown	unknown	unkown	wastewater		AY.33	GK
hCoV-19/env/Austria/CeMM16315/2021|EPI_ISL_4461153|2021-08-31	2021-08-31	Europe / Austria / Lower Austria	Environment	unknown	unknown	unkown	wastewater		AY.43	GK
hCoV-19/env/Austria/CeMM16316/2021|EPI_ISL_4461154|2021-08-31	2021-08-31	Europe / Austria / Lower Austria	Environment	unknown	unknown	unkown	wastewater		AY.46.6	GK
hCoV-19/env/Austria/CeMM16317/2021|EPI_ISL_4461155|2021-08-31	2021-08-31	Europe / Austria / Lower Austria	Environment	unknown	unknown	unkown	wastewater		AY.4	GK
hCoV-19/env/Austria/CeMM16318/2021|EPI_ISL_4461156|2021-08-31	2021-08-31	Europe / Austria / Lower Austria	Environment	unknown	unknown	unkown	wastewater		AY.43	GK
hCoV-19/env/Austria/CeMM16272/2021|EPI_ISL_4461157|2021-09-07	2021-09-07	Europe / Austria / Lower Austria	Environment	unknown	unknown	unkown	24h composite wastewater sample		AY.106	GK
hCoV-19/env/Austria/CeMM16273/2021|EPI_ISL_4461158|2021-09-07	2021-09-07	Europe / Austria / Lower Austria	Environment	unknown	unknown	unkown	24h composite wastewater sample		AY.43	GK
hCoV-19/env/Austria/CeMM16274/2021|EPI_ISL_4461159|2021-09-07	2021-09-07	Europe / Austria / Lower Austria	Environment	unknown	unknown	unkown	24h composite wastewater sample		None	G
hCoV-19/env/Austria/CeMM16278/2021|EPI_ISL_4461160|2021-09-07	2021-09-07	Europe / Austria / Lower Austria	Environment	unknown	unknown	unkown	24h composite wastewater sample		AY.44	GK
hCoV-19/env/Austria/CeMM16279/2021|EPI_ISL_4461161|2021-09-07	2021-09-07	Europe / Austria / Lower Austria	Environment	unknown	unknown	unkown	24h composite wastewater sample		AY.46	GK
hCoV-19/env/Austria/CeMM16280/2021|EPI_ISL_4461162|2021-09-07	2021-09-07	Europe / Austria / Lower Austria	Environment	unknown	unknown	unkown	24h composite wastewater sample		AY.102	GK
hCoV-19/env/Austria/CeMM16281/2021|EPI_ISL_4461163|2021-09-07	2021-09-07	Europe / Austria / Lower Austria	Environment	unknown	unknown	unkown	24h composite wastewater sample		B.1.617.2	GK
hCoV-19/env/Austria/CeMM16282/2021|EPI_ISL_4461164|2021-09-07	2021-09-07	Europe / Austria / Lower Austria	Environment	unknown	unknown	unkown	24h composite wastewater sample		AY.116	GK
hCoV-19/env/Austria/CeMM16329/2021|EPI_ISL_4461181|2021-09-05	2021-09-05	Europe / Austria / Salzburg	Environment	unknown	unknown	unkown	wastewater		B.1.617.2	GK
hCoV-19/env/Austria/CeMM16330/2021|EPI_ISL_4461182|2021-09-06	2021-09-06	Europe / Austria / Salzburg	Environment	unknown	unknown	unkown	wastewater		B.1.617.2	GK
hCoV-19/env/Austria/CeMM16331/2021|EPI_ISL_4461183|2021-09-06	2021-09-06	Europe / Austria / Salzburg	Environment	unknown	unknown	unkown	wastewater		AY.43	GK
hCoV-19/env/Austria/CeMM16332/2021|EPI_ISL_4461184|2021-09-03	2021-09-03	Europe / Austria / Salzburg	Environment	unknown	unknown	unkown	wastewater		AY.41	GK
hCoV-19/env/Austria/CeMM16333/2021|EPI_ISL_4461185|2021-09-05	2021-09-05	Europe / Austria / Salzburg	Environment	unknown	unknown	unkown	wastewater		AY.46.6	GK
hCoV-19/env/Austria/CeMM16334/2021|EPI_ISL_4461186|2021-09-06	2021-09-06	Europe / Austria / Salzburg	Environment	unknown	unknown	unkown	wastewater		B.1.617.2	GK
hCoV-19/env/Austria/CeMM16335/2021|EPI_ISL_4461187|2021-09-05	2021-09-05	Europe / Austria / Salzburg	Environment	unknown	unknown	unkown	wastewater		AY.43	GK
hCoV-19/env/Austria/CeMM16323/2021|EPI_ISL_4461189|2021-08-29	2021-08-29	Europe / Austria / Styria	Environment	unknown	unknown	unkown	wastewater		B.1.617.2	GK
hCoV-19/env/Austria/CeMM16324/2021|EPI_ISL_4461190|2021-08-29	2021-08-29	Europe / Austria / Styria	Environment	unknown	unknown	unkown	wastewater		B.1.617.2	GK
hCoV-19/env/Austria/CeMM16325/2021|EPI_ISL_4461191|2021-08-29	2021-08-29	Europe / Austria / Styria	Environment	unknown	unknown	unkown	wastewater		B.1.617.2	GK
hCoV-19/env/Austria/CeMM16326/2021|EPI_ISL_4461192|2021-08-29	2021-08-29	Europe / Austria / Styria	Environment	unknown	unknown	unkown	wastewater		AY.43	GK
hCoV-19/env/Austria/CeMM16327/2021|EPI_ISL_4461193|2021-08-29	2021-08-29	Europe / Austria / Styria	Environment	unknown	unknown	unkown	wastewater		AY.4.4	GK
hCoV-19/env/Austria/CeMM16328/2021|EPI_ISL_4461194|2021-08-29	2021-08-29	Europe / Austria / Styria	Environment	unknown	unknown	unkown	wastewater		AY.23	GK
hCoV-19/env/Austria/CeMM16336/2021|EPI_ISL_4461195|2021-08-29	2021-08-29	Europe / Austria / Styria	Environment	unknown	unknown	unkown	Wastewater		B.1.617.2	GK
hCoV-19/env/Austria/CeMM16337/2021|EPI_ISL_4461198|2021-08-31	2021-08-31	Europe / Austria / Tyrol	Environment	unknown	unknown	unkown	Wastewater		B.1.617.2	GK
hCoV-19/env/Austria/CeMM16338/2021|EPI_ISL_4461199|2021-08-31	2021-08-31	Europe / Austria / Tyrol	Environment	unknown	unknown	unkown	Wastewater		AY.43	GK
hCoV-19/env/Austria/CeMM16320/2021|EPI_ISL_4461200|2021-08-31	2021-08-31	Europe / Austria / Upper Austria	Environment	unknown	unknown	unkown	wastewater		AY.43	GK
hCoV-19/env/Austria/CeMM16264/2021|EPI_ISL_4461201|2021-09-02	2021-09-02	Europe / Austria / Upper Austria	Environment	unknown	unknown	unkown	24h composite wastewater sample		AY.43	GK
hCoV-19/env/Austria/CeMM16268/2021|EPI_ISL_4461202|2021-09-01	2021-09-01	Europe / Austria / Upper Austria	Environment	unknown	unknown	unkown	24h composite wastewater sample		B.1.617.2	GK
hCoV-19/env/Austria/CeMM16283/2021|EPI_ISL_4461321|2021-08-31	2021-08-31	Europe / Austria / Vienna	Environment	unknown	unknown	unkown	24h composite wastewater sample		B.1.617.2	GK
hCoV-19/env/Austria/CeMM16284/2021|EPI_ISL_4461322|2021-09-02	2021-09-02	Europe / Austria / Vienna	Environment	unknown	unknown	unkown	24h composite wastewater sample		B.1.617.2	GK
hCoV-19/env/Austria/CeMM16285/2021|EPI_ISL_4461323|2021-09-07	2021-09-07	Europe / Austria / Vienna	Environment	unknown	unknown	unkown	24h composite wastewater sample		B.1.617.2	GK
hCoV-19/env/Austria/CeMM16296/2021|EPI_ISL_4461324|2021-09-05	2021-09-05	Europe / Austria / Vorarlberg	Environment	unknown	unknown	unkown	wastewater		B.1.617.2	GK
hCoV-19/env/Austria/CeMM16297/2021|EPI_ISL_4461325|2021-09-05	2021-09-05	Europe / Austria / Vorarlberg	Environment	unknown	unknown	unkown	wastewater		B.1.617.2	GK
hCoV-19/env/Austria/CeMM16298/2021|EPI_ISL_4461326|2021-09-05	2021-09-05	Europe / Austria / Vorarlberg	Environment	unknown	unknown	unkown	wastewater		B.1.617.2	GK
hCoV-19/env/Austria/CeMM16312/2021|EPI_ISL_4461327|2021-09-05	2021-09-05	Europe / Austria / Vorarlberg	Environment	unknown	unknown	unkown	wastewater		None	G
hCoV-19/env/Liechtenstein/CeMM16311/2021|EPI_ISL_4461328|2021-09-05	2021-09-05	Europe / Liechtenstein	Environment	unknown	unknown	unkown	wastewater		B.1.617.2	GK
hCoV-19/env/USA/FL-UF11/2020|EPI_ISL_447900|2020-02-21	2020-02-21	North America / USA / Florida	Environment	unknown	unknown	unknown	Door handle		A.1	S
hCoV-19/env/USA/FL-UF-12/2020|EPI_ISL_455682|2020-04-23	2020-04-23	North America / USA / Florida	Environment	unknown	unknown	unknown	Air		B.1.595	GH
hCoV-19/env/Austria/CeMM16364/2021|EPI_ISL_4657445|2021-09-12	2021-09-12	Europe / Austria / Carinthia	Environment	unknown	unknown	unkown	wastewater		B.1.617.2	GK
hCoV-19/env/Austria/CeMM16369/2021|EPI_ISL_4657446|2021-09-08	2021-09-08	Europe / Austria / Carinthia	Environment	unknown	unknown	unkown	wastewater		B.1.617.2	GK
hCoV-19/env/Austria/CeMM16366/2021|EPI_ISL_4657454|2021-09-13	2021-09-13	Europe / Austria / Carinthia	Environment	unknown	unknown	unkown	wastewater		AY.43	GK
hCoV-19/env/Austria/CeMM16371/2021|EPI_ISL_4657455|2021-09-12	2021-09-12	Europe / Austria / Carinthia	Environment	unknown	unknown	unkown	wastewater		B.1.617.2	GK
hCoV-19/env/Austria/CeMM16370/2021|EPI_ISL_4657463|2021-09-12	2021-09-12	Europe / Austria / Carinthia	Environment	unknown	unknown	unkown	wastewater		B.1.617.2	GK
hCoV-19/env/Austria/CeMM16363/2021|EPI_ISL_4657470|2021-09-08	2021-09-08	Europe / Austria / Carinthia	Environment	unknown	unknown	unkown	wastewater		B.1.617.2	GK
hCoV-19/env/Austria/CeMM16365/2021|EPI_ISL_4657471|2021-09-09	2021-09-09	Europe / Austria / Carinthia	Environment	unknown	unknown	unkown	wastewater		AY.43	GK
hCoV-19/env/Austria/CeMM16367/2021|EPI_ISL_4657479|2021-09-08	2021-09-08	Europe / Austria / Carinthia	Environment	unknown	unknown	unkown	wastewater		B.1.617.2	GK
hCoV-19/env/Austria/CeMM16361/2021|EPI_ISL_4657480|2021-09-08	2021-09-08	Europe / Austria / Carinthia	Environment	unknown	unknown	unkown	wastewater		AY.46.6	GK
hCoV-19/env/Austria/CeMM16368/2021|EPI_ISL_4657490|2021-09-12	2021-09-12	Europe / Austria / Carinthia	Environment	unknown	unknown	unkown	wastewater		B.1.617.2	GK
hCoV-19/env/Austria/CeMM16423/2021|EPI_ISL_4657536|2021-09-14	2021-09-14	Europe / Austria / Lower Austria	Environment	unknown	unknown	unkown	24h composite wastewater sample		AY.43	GK
hCoV-19/env/Austria/CeMM16424/2021|EPI_ISL_4657537|2021-09-14	2021-09-14	Europe / Austria / Lower Austria	Environment	unknown	unknown	unkown	24h composite wastewater sample		AY.42	GK
hCoV-19/env/Austria/CeMM16419/2021|EPI_ISL_4657544|2021-09-14	2021-09-14	Europe / Austria / Lower Austria	Environment	unknown	unknown	unkown	24h composite wastewater sample		None	GK
hCoV-19/env/Austria/CeMM16427/2021|EPI_ISL_4657545|2021-09-14	2021-09-14	Europe / Austria / Lower Austria	Environment	unknown	unknown	unkown	24h composite wastewater sample		AY.44	GK
hCoV-19/env/Austria/CeMM16420/2021|EPI_ISL_4657552|2021-09-14	2021-09-14	Europe / Austria / Lower Austria	Environment	unknown	unknown	unkown	24h composite wastewater sample		AY.46	GK
hCoV-19/env/Austria/CeMM16429/2021|EPI_ISL_4657553|2021-09-14	2021-09-14	Europe / Austria / Lower Austria	Environment	unknown	unknown	unkown	24h composite wastewater sample		B.1.617.2	GK
hCoV-19/env/Austria/CeMM16430/2021|EPI_ISL_4657561|2021-09-14	2021-09-14	Europe / Austria / Lower Austria	Environment	unknown	unknown	unkown	24h composite wastewater sample		B.1.617.2	GK
hCoV-19/env/Austria/CeMM16425/2021|EPI_ISL_4657562|2021-09-14	2021-09-14	Europe / Austria / Lower Austria	Environment	unknown	unknown	unkown	24h composite wastewater sample		AY.4	GK
hCoV-19/env/Austria/CeMM16421/2021|EPI_ISL_4657564|2021-09-14	2021-09-14	Europe / Austria / Lower Austria	Environment	unknown	unknown	unkown	24h composite wastewater sample		B.1.617.2	GK
hCoV-19/env/Austria/CeMM16422/2021|EPI_ISL_4657565|2021-09-14	2021-09-14	Europe / Austria / Lower Austria	Environment	unknown	unknown	unkown	24h composite wastewater sample		AY.102	GK
hCoV-19/env/Austria/CeMM16380/2021|EPI_ISL_4657603|2021-09-07	2021-09-07	Europe / Austria / Salzburg	Environment	unknown	unknown	unkown	wastewater		B.1.617.2	GK
hCoV-19/env/Austria/CeMM16381/2021|EPI_ISL_4657606|2021-09-12	2021-09-12	Europe / Austria / Salzburg	Environment	unknown	unknown	unkown	wastewater		B.1.617.2	GK
hCoV-19/env/Austria/CeMM16383/2021|EPI_ISL_4657607|2021-09-13	2021-09-13	Europe / Austria / Salzburg	Environment	unknown	unknown	unkown	wastewater		B.1.617.2	GK
hCoV-19/env/Austria/CeMM16384/2021|EPI_ISL_4657616|2021-09-09	2021-09-09	Europe / Austria / Salzburg	Environment	unknown	unknown	unkown	wastewater		AY.26	GK
hCoV-19/env/Austria/CeMM16385/2021|EPI_ISL_4657620|2021-09-13	2021-09-13	Europe / Austria / Salzburg	Environment	unknown	unknown	unkown	wastewater		AY.43	GK
hCoV-19/env/Austria/CeMM16386/2021|EPI_ISL_4657621|2021-09-07	2021-09-07	Europe / Austria / Salzburg	Environment	unknown	unknown	unkown	wastewater		B.1.617.2	GK
hCoV-19/env/Austria/CeMM16382/2021|EPI_ISL_4657625|2021-09-09	2021-09-09	Europe / Austria / Salzburg	Environment	unknown	unknown	unkown	wastewater		B.1.617.2	GK
hCoV-19/env/Austria/CeMM16388/2021|EPI_ISL_4657626|2021-09-07	2021-09-07	Europe / Austria / Salzburg	Environment	unknown	unknown	unkown	wastewater		AY.46	GK
hCoV-19/env/Austria/CeMM16391/2021|EPI_ISL_4657634|2021-09-13	2021-09-13	Europe / Austria / Salzburg	Environment	unknown	unknown	unkown	wastewater		AY.43	GK
hCoV-19/env/Austria/CeMM16392/2021|EPI_ISL_4657635|2021-09-12	2021-09-12	Europe / Austria / Salzburg	Environment	unknown	unknown	unkown	wastewater		B.1.617.2	GK
hCoV-19/env/Austria/CeMM16389/2021|EPI_ISL_4657644|2021-09-12	2021-09-12	Europe / Austria / Salzburg	Environment	unknown	unknown	unkown	wastewater		B.1.617.2	GK
hCoV-19/env/Austria/CeMM16390/2021|EPI_ISL_4657645|2021-09-09	2021-09-09	Europe / Austria / Salzburg	Environment	unknown	unknown	unkown	wastewater		B.1.617.2	GK
hCoV-19/env/Austria/CeMM16377/2021|EPI_ISL_4657654|2021-09-06	2021-09-06	Europe / Austria / Styria	Environment	unknown	unknown	unkown	wastewater		B.1.617.2	GK
hCoV-19/env/Austria/CeMM16376/2021|EPI_ISL_4657655|2021-09-06	2021-09-06	Europe / Austria / Styria	Environment	unknown	unknown	unkown	wastewater		B.1.617.2	GK
hCoV-19/env/Austria/CeMM16379/2021|EPI_ISL_4657662|2021-09-06	2021-09-06	Europe / Austria / Styria	Environment	unknown	unknown	unkown	wastewater		AY.43	GK
hCoV-19/env/Austria/CeMM16402/2021|EPI_ISL_4657663|2021-09-05	2021-09-05	Europe / Austria / Styria	Environment	unknown	unknown	unkown	Wastewater		B.1.617.2	GK
hCoV-19/env/Austria/CeMM16378/2021|EPI_ISL_4657670|2021-09-06	2021-09-06	Europe / Austria / Styria	Environment	unknown	unknown	unkown	wastewater		AY.44	GK
hCoV-19/env/Austria/CeMM16340/2021|EPI_ISL_4657725|2021-09-05	2021-09-05	Europe / Austria / Tyrol	Environment	unknown	unknown	unkown	wastewater		AY.46.6	GK
hCoV-19/env/Austria/CeMM16403/2021|EPI_ISL_4657728|2021-09-07	2021-09-07	Europe / Austria / Tyrol	Environment	unknown	unknown	unkown	Wastewater		B.1.617.2	GK
hCoV-19/env/Austria/CeMM16375/2021|EPI_ISL_4657735|2021-09-12	2021-09-12	Europe / Austria / Upper Austria	Environment	unknown	unknown	unkown	wastewater		B.1.617.2	GK
hCoV-19/env/Austria/CeMM16414/2021|EPI_ISL_4657845|2021-09-12	2021-09-12	Europe / Austria / Vienna	Environment	unknown	unknown	unkown	24h composite wastewater sample		B.1.617.2	GK
hCoV-19/env/Austria/CeMM16413/2021|EPI_ISL_4657853|2021-09-09	2021-09-09	Europe / Austria / Vienna	Environment	unknown	unknown	unkown	24h composite wastewater sample		B.1.617.2	GK
hCoV-19/env/Austria/CeMM16415/2021|EPI_ISL_4657854|2021-09-14	2021-09-14	Europe / Austria / Vienna	Environment	unknown	unknown	unkown	24h composite wastewater sample		AY.102	GK
hCoV-19/env/Austria/CeMM16355/2021|EPI_ISL_4657861|2021-09-07	2021-09-07	Europe / Austria / Vorarlberg	Environment	unknown	unknown	unkown	wastewater		B.1.617.2	GK
hCoV-19/env/Austria/CeMM16358/2021|EPI_ISL_4657862|2021-09-07	2021-09-07	Europe / Austria / Vorarlberg	Environment	unknown	unknown	unkown	wastewater		B.1.617.2	GK
hCoV-19/env/Austria/CeMM16359/2021|EPI_ISL_4657866|2021-09-11	2021-09-11	Europe / Austria / Vorarlberg	Environment	unknown	unknown	unkown	wastewater		B.1.617.2	GK
hCoV-19/env/Austria/CeMM16372/2021|EPI_ISL_4657867|2021-09-07	2021-09-07	Europe / Austria / Vorarlberg	Environment	unknown	unknown	unkown	wastewater		None	G
hCoV-19/env/Austria/CeMM16374/2021|EPI_ISL_4657872|2021-09-07	2021-09-07	Europe / Austria / Vorarlberg	Environment	unknown	unknown	unkown	wastewater		B.1.617.2	GK
hCoV-19/env/Austria/CeMM16360/2021|EPI_ISL_4657873|2021-09-07	2021-09-07	Europe / Austria / Vorarlberg	Environment	unknown	unknown	unkown	wastewater		B.1.617.2	GK
hCoV-19/env/Austria/CeMM16357/2021|EPI_ISL_4657879|2021-09-07	2021-09-07	Europe / Austria / Vorarlberg	Environment	unknown	unknown	unkown	wastewater		B.1.617.2	GK
hCoV-19/env/Austria/CeMM16356/2021|EPI_ISL_4657880|2021-09-11	2021-09-11	Europe / Austria / Vorarlberg	Environment	unknown	unknown	unkown	wastewater		B.1.617.2	GK
hCoV-19/Austria/CeMM16355/2021|EPI_ISL_4664889|2021-09-07	2021-09-07	Europe / Austria / Vorarlberg	Environment	unknown	unknown	unkown	wastewater		B.1.617.2	GK
hCoV-19/Austria/CeMM16356/2021|EPI_ISL_4664895|2021-09-11	2021-09-11	Europe / Austria / Vorarlberg	Environment	unknown	unknown	unkown	wastewater		B.1.617.2	GK
hCoV-19/Austria/CeMM16357/2021|EPI_ISL_4664896|2021-09-07	2021-09-07	Europe / Austria / Vorarlberg	Environment	unknown	unknown	unkown	wastewater		B.1.617.2	GK
hCoV-19/Austria/CeMM16358/2021|EPI_ISL_4664902|2021-09-07	2021-09-07	Europe / Austria / Vorarlberg	Environment	unknown	unknown	unkown	wastewater		B.1.617.2	GK
hCoV-19/Austria/CeMM16359/2021|EPI_ISL_4664903|2021-09-11	2021-09-11	Europe / Austria / Vorarlberg	Environment	unknown	unknown	unkown	wastewater		B.1.617.2	GK
hCoV-19/Austria/CeMM16360/2021|EPI_ISL_4664913|2021-09-07	2021-09-07	Europe / Austria / Vorarlberg	Environment	unknown	unknown	unkown	wastewater		B.1.617.2	GK
hCoV-19/Austria/CeMM16372/2021|EPI_ISL_4664914|2021-09-07	2021-09-07	Europe / Austria / Vorarlberg	Environment	unknown	unknown	unkown	wastewater		None	G
hCoV-19/Austria/CeMM16374/2021|EPI_ISL_4664923|2021-09-07	2021-09-07	Europe / Austria / Vorarlberg	Environment	unknown	unknown	unkown	wastewater		B.1.617.2	GK
hCoV-19/Austria/CeMM16375/2021|EPI_ISL_4664924|2021-09-12	2021-09-12	Europe / Austria / Upper Austria	Environment	unknown	unknown	unkown	wastewater		B.1.617.2	GK
hCoV-19/Austria/CeMM16340/2021|EPI_ISL_4664932|2021-09-05	2021-09-05	Europe / Austria / Tyrol	Environment	unknown	unknown	unkown	wastewater		AY.46.6	GK
hCoV-19/Austria/CeMM16403/2021|EPI_ISL_4664933|2021-09-07	2021-09-07	Europe / Austria / Tyrol	Environment	unknown	unknown	unkown	Wastewater		B.1.617.2	GK
hCoV-19/Austria/CeMM16376/2021|EPI_ISL_4664941|2021-09-06	2021-09-06	Europe / Austria / Styria	Environment	unknown	unknown	unkown	wastewater		B.1.617.2	GK
hCoV-19/Austria/CeMM16377/2021|EPI_ISL_4664948|2021-09-06	2021-09-06	Europe / Austria / Styria	Environment	unknown	unknown	unkown	wastewater		B.1.617.2	GK
hCoV-19/Austria/CeMM16378/2021|EPI_ISL_4664949|2021-09-06	2021-09-06	Europe / Austria / Styria	Environment	unknown	unknown	unkown	wastewater		AY.44	GK
hCoV-19/Austria/CeMM16379/2021|EPI_ISL_4664955|2021-09-06	2021-09-06	Europe / Austria / Styria	Environment	unknown	unknown	unkown	wastewater		AY.43	GK
hCoV-19/Austria/CeMM16402/2021|EPI_ISL_4664962|2021-09-05	2021-09-05	Europe / Austria / Styria	Environment	unknown	unknown	unkown	Wastewater		B.1.617.2	GK
hCoV-19/Austria/CeMM16380/2021|EPI_ISL_4664963|2021-09-07	2021-09-07	Europe / Austria / Salzburg	Environment	unknown	unknown	unkown	wastewater		B.1.617.2	GK
hCoV-19/Austria/CeMM16381/2021|EPI_ISL_4664970|2021-09-12	2021-09-12	Europe / Austria / Salzburg	Environment	unknown	unknown	unkown	wastewater		B.1.617.2	GK
hCoV-19/Austria/CeMM16382/2021|EPI_ISL_4664971|2021-09-09	2021-09-09	Europe / Austria / Salzburg	Environment	unknown	unknown	unkown	wastewater		B.1.617.2	GK
hCoV-19/Austria/CeMM16383/2021|EPI_ISL_4664976|2021-09-13	2021-09-13	Europe / Austria / Salzburg	Environment	unknown	unknown	unkown	wastewater		B.1.617.2	GK
hCoV-19/Austria/CeMM16384/2021|EPI_ISL_4664982|2021-09-09	2021-09-09	Europe / Austria / Salzburg	Environment	unknown	unknown	unkown	wastewater		AY.26	GK
hCoV-19/Austria/CeMM16385/2021|EPI_ISL_4664983|2021-09-13	2021-09-13	Europe / Austria / Salzburg	Environment	unknown	unknown	unkown	wastewater		AY.43	GK
hCoV-19/Austria/CeMM16386/2021|EPI_ISL_4664991|2021-09-07	2021-09-07	Europe / Austria / Salzburg	Environment	unknown	unknown	unkown	wastewater		B.1.617.2	GK
hCoV-19/Austria/CeMM16388/2021|EPI_ISL_4665001|2021-09-07	2021-09-07	Europe / Austria / Salzburg	Environment	unknown	unknown	unkown	wastewater		AY.46	GK
hCoV-19/Austria/CeMM16389/2021|EPI_ISL_4665002|2021-09-12	2021-09-12	Europe / Austria / Salzburg	Environment	unknown	unknown	unkown	wastewater		B.1.617.2	GK
hCoV-19/Austria/CeMM16390/2021|EPI_ISL_4665006|2021-09-09	2021-09-09	Europe / Austria / Salzburg	Environment	unknown	unknown	unkown	wastewater		B.1.617.2	GK
hCoV-19/Austria/CeMM16391/2021|EPI_ISL_4665014|2021-09-13	2021-09-13	Europe / Austria / Salzburg	Environment	unknown	unknown	unkown	wastewater		AY.43	GK
hCoV-19/Austria/CeMM16392/2021|EPI_ISL_4665015|2021-09-12	2021-09-12	Europe / Austria / Salzburg	Environment	unknown	unknown	unkown	wastewater		B.1.617.2	GK
hCoV-19/Austria/CeMM16361/2021|EPI_ISL_4665022|2021-09-08	2021-09-08	Europe / Austria / Carinthia	Environment	unknown	unknown	unkown	wastewater		AY.46.6	GK
hCoV-19/Austria/CeMM16363/2021|EPI_ISL_4665023|2021-09-08	2021-09-08	Europe / Austria / Carinthia	Environment	unknown	unknown	unkown	wastewater		B.1.617.2	GK
hCoV-19/Austria/CeMM16364/2021|EPI_ISL_4665027|2021-09-12	2021-09-12	Europe / Austria / Carinthia	Environment	unknown	unknown	unkown	wastewater		B.1.617.2	GK
hCoV-19/Austria/CeMM16365/2021|EPI_ISL_4665033|2021-09-09	2021-09-09	Europe / Austria / Carinthia	Environment	unknown	unknown	unkown	wastewater		AY.43	GK
hCoV-19/Austria/CeMM16366/2021|EPI_ISL_4665034|2021-09-13	2021-09-13	Europe / Austria / Carinthia	Environment	unknown	unknown	unkown	wastewater		AY.43	GK
hCoV-19/Austria/CeMM16367/2021|EPI_ISL_4665039|2021-09-08	2021-09-08	Europe / Austria / Carinthia	Environment	unknown	unknown	unkown	wastewater		B.1.617.2	GK
hCoV-19/Austria/CeMM16368/2021|EPI_ISL_4665040|2021-09-12	2021-09-12	Europe / Austria / Carinthia	Environment	unknown	unknown	unkown	wastewater		B.1.617.2	GK
hCoV-19/Austria/CeMM16369/2021|EPI_ISL_4665042|2021-09-08	2021-09-08	Europe / Austria / Carinthia	Environment	unknown	unknown	unkown	wastewater		B.1.617.2	GK
hCoV-19/Austria/CeMM16370/2021|EPI_ISL_4665043|2021-09-12	2021-09-12	Europe / Austria / Carinthia	Environment	unknown	unknown	unkown	wastewater		B.1.617.2	GK
hCoV-19/Austria/CeMM16371/2021|EPI_ISL_4665047|2021-09-12	2021-09-12	Europe / Austria / Carinthia	Environment	unknown	unknown	unkown	wastewater		B.1.617.2	GK
hCoV-19/Austria/CeMM16413/2021|EPI_ISL_4666159|2021-09-09	2021-09-09	Europe / Austria / Vienna	Environment	unknown	unknown	unkown	24h composite wastewater sample		B.1.617.2	GK
hCoV-19/Austria/CeMM16414/2021|EPI_ISL_4666164|2021-09-12	2021-09-12	Europe / Austria / Vienna	Environment	unknown	unknown	unkown	24h composite wastewater sample		B.1.617.2	GK
hCoV-19/Austria/CeMM16415/2021|EPI_ISL_4666167|2021-09-14	2021-09-14	Europe / Austria / Vienna	Environment	unknown	unknown	unkown	24h composite wastewater sample		AY.102	GK
hCoV-19/Austria/CeMM16419/2021|EPI_ISL_4666168|2021-09-14	2021-09-14	Europe / Austria / Lower Austria	Environment	unknown	unknown	unkown	24h composite wastewater sample		None	GK
hCoV-19/Austria/CeMM16420/2021|EPI_ISL_4666174|2021-09-14	2021-09-14	Europe / Austria / Lower Austria	Environment	unknown	unknown	unkown	24h composite wastewater sample		AY.46	GK
hCoV-19/Austria/CeMM16421/2021|EPI_ISL_4666179|2021-09-14	2021-09-14	Europe / Austria / Lower Austria	Environment	unknown	unknown	unkown	24h composite wastewater sample		B.1.617.2	GK
hCoV-19/Austria/CeMM16422/2021|EPI_ISL_4666188|2021-09-14	2021-09-14	Europe / Austria / Lower Austria	Environment	unknown	unknown	unkown	24h composite wastewater sample		AY.102	GK
hCoV-19/Austria/CeMM16423/2021|EPI_ISL_4666193|2021-09-14	2021-09-14	Europe / Austria / Lower Austria	Environment	unknown	unknown	unkown	24h composite wastewater sample		AY.43	GK
hCoV-19/Austria/CeMM16424/2021|EPI_ISL_4666200|2021-09-14	2021-09-14	Europe / Austria / Lower Austria	Environment	unknown	unknown	unkown	24h composite wastewater sample		AY.42	GK
hCoV-19/Austria/CeMM16425/2021|EPI_ISL_4666208|2021-09-14	2021-09-14	Europe / Austria / Lower Austria	Environment	unknown	unknown	unkown	24h composite wastewater sample		AY.4	GK
hCoV-19/Austria/CeMM16427/2021|EPI_ISL_4666209|2021-09-14	2021-09-14	Europe / Austria / Lower Austria	Environment	unknown	unknown	unkown	24h composite wastewater sample		AY.44	GK
hCoV-19/Austria/CeMM16429/2021|EPI_ISL_4666211|2021-09-14	2021-09-14	Europe / Austria / Lower Austria	Environment	unknown	unknown	unkown	24h composite wastewater sample		B.1.617.2	GK
hCoV-19/Austria/CeMM16430/2021|EPI_ISL_4666216|2021-09-14	2021-09-14	Europe / Austria / Lower Austria	Environment	unknown	unknown	unkown	24h composite wastewater sample		B.1.617.2	GK
hCoV-19/env/Beijing/IVDC-03-06/2020|EPI_ISL_469256|2020-06-11	2020-06-11	Asia / China / Beijing	Environment	unknown	unknown	unknown	Enviromental swab		B.1.1	GR
hCoV-19/env/USA/FL-UF-20/2020|EPI_ISL_477160|2020-04-13	2020-04-13	North America / USA / Florida	Environment	unknown	unknown	unknown	Air sample		B.1	GH
hCoV-19/env/Austria/CeMM17182/2021|EPI_ISL_5031225|2021-09-19	2021-09-19	Europe / Austria / Carinthia	Environment	unknown	unknown	unkown	Wastewater		B.1.617.2	GK
hCoV-19/env/Austria/CeMM17026/2021|EPI_ISL_5031226|2021-09-19	2021-09-19	Europe / Austria / Upper Austria	Environment	unknown	unknown	unkown	Wastewater		B.1.617.2	GK
hCoV-19/env/Austria/CeMM17183/2021|EPI_ISL_5031227|2021-09-19	2021-09-19	Europe / Austria / Lower Austria	Environment	unknown	unknown	unkown	Wastewater		B.1.617.2	GK
hCoV-19/env/Austria/CeMM17165/2021|EPI_ISL_5031228|2021-09-19	2021-09-19	Europe / Austria / Lower Austria	Environment	unknown	unknown	unkown	Wastewater		B.1.617.2	GK
hCoV-19/env/Austria/CeMM17179/2021|EPI_ISL_5031229|2021-09-19	2021-09-19	Europe / Austria / Lower Austria	Environment	unknown	unknown	unkown	Wastewater		B.1.617.2	GK
hCoV-19/env/Austria/CeMM17176/2021|EPI_ISL_5031230|2021-09-19	2021-09-19	Europe / Austria / Lower Austria	Environment	unknown	unknown	unkown	Wastewater		B.1.617.2	GK
hCoV-19/env/Austria/CeMM17169/2021|EPI_ISL_5031231|2021-09-19	2021-09-19	Europe / Austria / Lower Austria	Environment	unknown	unknown	unkown	Wastewater		AY.43	GK
hCoV-19/env/Austria/CeMM17168/2021|EPI_ISL_5031232|2021-09-19	2021-09-19	Europe / Austria / Lower Austria	Environment	unknown	unknown	unkown	Wastewater		AY.46	GK
hCoV-19/env/Austria/CeMM17158/2021|EPI_ISL_5031233|2021-09-19	2021-09-19	Europe / Austria / Lower Austria	Environment	unknown	unknown	unkown	Wastewater		B.1.617.2	GK
hCoV-19/env/Austria/CeMM17174/2021|EPI_ISL_5031234|2021-09-19	2021-09-19	Europe / Austria / Lower Austria	Environment	unknown	unknown	unkown	Wastewater		B.1.617.2	GK
hCoV-19/env/Austria/CeMM17187/2021|EPI_ISL_5031235|2021-09-19	2021-09-19	Europe / Austria / Lower Austria	Environment	unknown	unknown	unkown	Wastewater		B.1.617.2	GK
hCoV-19/env/Austria/CeMM17108/2021|EPI_ISL_5031236|2021-09-21	2021-09-21	Europe / Austria / Salzburg	Environment	unknown	unknown	unkown	Wastewater		B.1.617.2	GK
hCoV-19/env/Austria/CeMM17114/2021|EPI_ISL_5031237|2021-09-19	2021-09-19	Europe / Austria / Salzburg	Environment	unknown	unknown	unkown	Wastewater		B.1.617.2	GK
hCoV-19/env/Austria/CeMM17102/2021|EPI_ISL_5031238|2021-09-21	2021-09-21	Europe / Austria / Salzburg	Environment	unknown	unknown	unkown	Wastewater		AY.43	GK
hCoV-19/env/Austria/CeMM17162/2021|EPI_ISL_5031239|2021-09-19	2021-09-19	Europe / Austria / Lower Austria	Environment	unknown	unknown	unkown	Wastewater		AY.43	GK
hCoV-19/env/Austria/CeMM17049/2021|EPI_ISL_5031240|2021-09-19	2021-09-19	Europe / Austria / Upper Austria	Environment	unknown	unknown	unkown	Wastewater		AY.84	GK
hCoV-19/env/Austria/CeMM17032/2021|EPI_ISL_5031241|2021-09-19	2021-09-19	Europe / Austria / Upper Austria	Environment	unknown	unknown	unkown	Wastewater		B.1.617.2	GK
hCoV-19/env/Austria/CeMM17089/2021|EPI_ISL_5031242|2021-09-19	2021-09-19	Europe / Austria / Vorarlberg	Environment	unknown	unknown	unkown	Wastewater		B.1.617.2	GK
hCoV-19/env/Austria/CeMM17093/2021|EPI_ISL_5031243|2021-09-21	2021-09-21	Europe / Austria / Vorarlberg	Environment	unknown	unknown	unkown	Wastewater		AY.43	GK
hCoV-19/env/Austria/CeMM17082/2021|EPI_ISL_5031244|2021-09-20	2021-09-20	Europe / Austria / Salzburg	Environment	unknown	unknown	unkown	Wastewater		B.1.617.2	GK
hCoV-19/env/Austria/CeMM17080/2021|EPI_ISL_5031245|2021-09-21	2021-09-21	Europe / Austria / Salzburg	Environment	unknown	unknown	unkown	Wastewater		B.1.617.2	GK
hCoV-19/env/Austria/CeMM17120/2021|EPI_ISL_5031246|2021-09-19	2021-09-19	Europe / Austria / Burgenland	Environment	unknown	unknown	unkown	Wastewater		B.1.617.2	GK
hCoV-19/env/Austria/CeMM17040/2021|EPI_ISL_5031247|2021-09-19	2021-09-19	Europe / Austria / Upper Austria	Environment	unknown	unknown	unkown	Wastewater		AY.43	GK
hCoV-19/env/Austria/CeMM17068/2021|EPI_ISL_5031248|2021-09-19	2021-09-19	Europe / Austria / Styria	Environment	unknown	unknown	unkown	Wastewater		AY.5.3	GK
hCoV-19/env/Austria/CeMM17044/2021|EPI_ISL_5031249|2021-09-19	2021-09-19	Europe / Austria / Upper Austria	Environment	unknown	unknown	unkown	Wastewater		B.1.617.2	GK
hCoV-19/env/Austria/CeMM17099/2021|EPI_ISL_5031250|2021-09-21	2021-09-21	Europe / Austria / Vorarlberg	Environment	unknown	unknown	unkown	Wastewater		B.1.617.2	GK
hCoV-19/env/Austria/CeMM17036/2021|EPI_ISL_5031251|2021-09-19	2021-09-19	Europe / Austria / Upper Austria	Environment	unknown	unknown	unkown	Wastewater		B.1.617.2	GK
hCoV-19/env/Austria/CeMM17038/2021|EPI_ISL_5031252|2021-09-19	2021-09-19	Europe / Austria / Upper Austria	Environment	unknown	unknown	unkown	Wastewater		B.1.617.2	GK
hCoV-19/env/Austria/CeMM17148/2021|EPI_ISL_5031253|2021-09-19	2021-09-19	Europe / Austria / Carinthia	Environment	unknown	unknown	unkown	Wastewater		B.1.617.2	GK
hCoV-19/env/Austria/CeMM17033/2021|EPI_ISL_5031254|2021-09-20	2021-09-20	Europe / Austria / Styria	Environment	unknown	unknown	unkown	Wastewater		AY.4	GK
hCoV-19/env/Austria/CeMM17030/2021|EPI_ISL_5031255|2021-09-19	2021-09-19	Europe / Austria / Upper Austria	Environment	unknown	unknown	unkown	Wastewater		B.1.617.2	GK
hCoV-19/env/Austria/CeMM17056/2021|EPI_ISL_5031256|2021-09-15	2021-09-15	Europe / Austria / Styria	Environment	unknown	unknown	unkown	Wastewater		AY.46.6	GK
hCoV-19/env/Austria/CeMM17060/2021|EPI_ISL_5031257|2021-09-20	2021-09-20	Europe / Austria / Styria	Environment	unknown	unknown	unkown	Wastewater		B.1.617.2	GK
hCoV-19/env/Austria/CeMM17022/2021|EPI_ISL_5031258|2021-09-19	2021-09-19	Europe / Austria / Upper Austria	Environment	unknown	unknown	unkown	Wastewater		B.1.617.2	GK
hCoV-19/env/Austria/CeMM17024/2021|EPI_ISL_5031259|2021-09-19	2021-09-19	Europe / Austria / Upper Austria	Environment	unknown	unknown	unkown	Wastewater		B.1.617.2	GK
hCoV-19/env/Austria/CeMM17195/2021|EPI_ISL_5031260|2021-09-19	2021-09-19	Europe / Austria / Carinthia	Environment	unknown	unknown	unkown	Wastewater		AY.43	GK
hCoV-19/env/Austria/CeMM17029/2021|EPI_ISL_5031261|2021-09-19	2021-09-19	Europe / Austria / Styria	Environment	unknown	unknown	unkown	Wastewater		B.1.617.2	GK
hCoV-19/env/Austria/CeMM16724/2021|EPI_ISL_5031328|2021-09-21	2021-09-21	Europe / Austria / Vienna	Environment	unknown	unknown	unkown	24h composite wastewater sample		B.1.617.2	GK
hCoV-19/env/Austria/CeMM17196/2021|EPI_ISL_5031372|2021-09-15	2021-09-15	Europe / Austria / Carinthia	Environment	unknown	unknown	unkown	Wastewater		AY.71	GK
hCoV-19/env/Austria/CeMM17134/2021|EPI_ISL_5031380|2021-09-19	2021-09-19	Europe / Austria / Burgenland	Environment	unknown	unknown	unkown	Wastewater		AY.32	G
hCoV-19/env/Austria/CeMM16722/2021|EPI_ISL_5031392|2021-09-21	2021-09-21	Europe / Austria / Lower Austria	Environment	unknown	unknown	unkown	24h composite wastewater sample		AY.43	G
hCoV-19/env/Austria/CeMM17171/2021|EPI_ISL_5031414|2021-09-19	2021-09-19	Europe / Austria / Lower Austria	Environment	unknown	unknown	unkown	Wastewater		AY.44	GK
hCoV-19/env/Austria/CeMM17175/2021|EPI_ISL_5031423|2021-09-19	2021-09-19	Europe / Austria / Lower Austria	Environment	unknown	unknown	unkown	Wastewater		B.1.617.2	GK
hCoV-19/env/Austria/CeMM17023/2021|EPI_ISL_5031429|2021-09-20	2021-09-20	Europe / Austria / Styria	Environment	unknown	unknown	unkown	Wastewater		B.1.617.2	GK
hCoV-19/env/Austria/CeMM17193/2021|EPI_ISL_5031430|2021-09-19	2021-09-19	Europe / Austria / Lower Austria	Environment	unknown	unknown	unkown	Wastewater		B.1.617.2	GK
hCoV-19/env/Austria/CeMM17042/2021|EPI_ISL_5031451|2021-09-19	2021-09-19	Europe / Austria / Upper Austria	Environment	unknown	unknown	unkown	Wastewater		AY.43	GK
hCoV-19/env/Liechtenstein/CeMM17072/2021|EPI_ISL_5031452|2021-09-12	2021-09-12	Europe / Liechtenstein	Environment	unknown	unknown	unkown	Wastewater		AY.39	GK
hCoV-19/env/Austria/CeMM17016/2021|EPI_ISL_5031458|2021-09-14	2021-09-14	Europe / Austria / Tyrol	Environment	unknown	unknown	unkown	Wastewater		AY.43	GK
hCoV-19/env/Austria/CeMM17186/2021|EPI_ISL_5031459|2021-09-19	2021-09-19	Europe / Austria / Carinthia	Environment	unknown	unknown	unkown	Wastewater		B.1.617.2	GK
hCoV-19/env/Austria/CeMM17189/2021|EPI_ISL_5031467|2021-09-19	2021-09-19	Europe / Austria / Lower Austria	Environment	unknown	unknown	unkown	Wastewater		B.1.617.2	GK
hCoV-19/env/Austria/CeMM17020/2021|EPI_ISL_5031468|2021-09-19	2021-09-19	Europe / Austria / Upper Austria	Environment	unknown	unknown	unkown	Wastewater		B.1.617.2	GK
hCoV-19/env/Austria/CeMM17095/2021|EPI_ISL_5031482|2021-09-21	2021-09-21	Europe / Austria / Vorarlberg	Environment	unknown	unknown	unkown	Wastewater		AY.33	GK
hCoV-19/env/Austria/CeMM17124/2021|EPI_ISL_5031483|2021-09-19	2021-09-19	Europe / Austria / Burgenland	Environment	unknown	unknown	unkown	Wastewater		B.1.617.2	GK
hCoV-19/env/Austria/CeMM17130/2021|EPI_ISL_5031493|2021-09-19	2021-09-19	Europe / Austria / Burgenland	Environment	unknown	unknown	unkown	Wastewater		B.1.617.2	GK
hCoV-19/env/Austria/CeMM17144/2021|EPI_ISL_5031501|2021-09-19	2021-09-19	Europe / Austria / Carinthia	Environment	unknown	unknown	unkown	Wastewater		B.1.617.2	GK
hCoV-19/env/Austria/CeMM17138/2021|EPI_ISL_5031502|2021-09-20	2021-09-20	Europe / Austria / Carinthia	Environment	unknown	unknown	unkown	Wastewater		B.1.617.2	GK
hCoV-19/env/Austria/CeMM17167/2021|EPI_ISL_5031503|2021-09-19	2021-09-19	Europe / Austria / Lower Austria	Environment	unknown	unknown	unkown	Wastewater		AY.43	GK
hCoV-19/env/Austria/CeMM17177/2021|EPI_ISL_5031504|2021-09-19	2021-09-19	Europe / Austria / Lower Austria	Environment	unknown	unknown	unkown	Wastewater		B.1.617.2	GK
hCoV-19/env/Austria/CeMM17034/2021|EPI_ISL_5031505|2021-09-19	2021-09-19	Europe / Austria / Upper Austria	Environment	unknown	unknown	unkown	Wastewater		B.1.617.2	GK
hCoV-19/env/Austria/CeMM17017/2021|EPI_ISL_5031506|2021-09-14	2021-09-14	Europe / Austria / Tyrol	Environment	unknown	unknown	unkown	Wastewater		B.1.617.2	GK
hCoV-19/env/Austria/CeMM17064/2021|EPI_ISL_5031507|2021-09-16	2021-09-16	Europe / Austria / Styria	Environment	unknown	unknown	unkown	Wastewater		AY.43	GK
hCoV-19/env/Austria/CeMM17039/2021|EPI_ISL_5031525|2021-09-21	2021-09-21	Europe / Austria / Styria	Environment	unknown	unknown	unkown	Wastewater		B.1.617.2	GK
hCoV-19/env/Austria/CeMM17122/2021|EPI_ISL_5031526|2021-09-19	2021-09-19	Europe / Austria / Burgenland	Environment	unknown	unknown	unkown	Wastewater		B.1.617.2	GK
hCoV-19/env/Austria/CeMM17047/2021|EPI_ISL_5031527|2021-09-19	2021-09-19	Europe / Austria / Upper Austria	Environment	unknown	unknown	unkown	Wastewater		B.1.617.2	GK
hCoV-19/env/Austria/CeMM17152/2021|EPI_ISL_5031528|2021-09-19	2021-09-19	Europe / Austria / Carinthia	Environment	unknown	unknown	unkown	Wastewater		AY.43	GK
hCoV-19/env/Austria/CeMM16723/2021|EPI_ISL_5031553|2021-09-19	2021-09-19	Europe / Austria / Vienna	Environment	unknown	unknown	unkown	24h composite wastewater sample		B.1.617.2	GK
hCoV-19/env/Austria/CeMM17154/2021|EPI_ISL_5031554|2021-09-16	2021-09-16	Europe / Austria / Carinthia	Environment	unknown	unknown	unkown	Wastewater		B.1.617.2	GK
hCoV-19/env/Austria/CeMM17188/2021|EPI_ISL_5031555|2021-09-19	2021-09-19	Europe / Austria / Carinthia	Environment	unknown	unknown	unkown	Wastewater		B.1.617.2	GK
hCoV-19/env/Austria/CeMM17128/2021|EPI_ISL_5031556|2021-09-19	2021-09-19	Europe / Austria / Burgenland	Environment	unknown	unknown	unkown	Wastewater		AY.43	GK
hCoV-19/env/Austria/CeMM17019/2021|EPI_ISL_5031563|2021-09-12	2021-09-12	Europe / Austria / Styria	Environment	unknown	unknown	unkown	Wastewater		B.1.617.2	GK
hCoV-19/env/Austria/CeMM17091/2021|EPI_ISL_5031574|2021-09-21	2021-09-21	Europe / Austria / Vorarlberg	Environment	unknown	unknown	unkown	Wastewater		B.1.617.2	GK
hCoV-19/env/Austria/CeMM17140/2021|EPI_ISL_5031580|2021-09-19	2021-09-19	Europe / Austria / Carinthia	Environment	unknown	unknown	unkown	Wastewater		B.1.617.2	GK
hCoV-19/env/Austria/CeMM17051/2021|EPI_ISL_5031581|2021-09-19	2021-09-19	Europe / Austria / Upper Austria	Environment	unknown	unknown	unkown	Wastewater		B.1.617.2	GK
hCoV-19/env/Austria/CeMM17096/2021|EPI_ISL_5031592|2021-09-22	2021-09-22	Europe / Austria / Salzburg	Environment	unknown	unknown	unkown	Wastewater		B.1.617.2	GK
hCoV-19/env/Austria/CeMM17164/2021|EPI_ISL_5031597|2021-09-19	2021-09-19	Europe / Austria / Lower Austria	Environment	unknown	unknown	unkown	Wastewater		AY.44	GK
hCoV-19/env/Germany/BY-MVP-000006582/2021|EPI_ISL_5050858|2021-04-27	2021-04-27	Europe / Germany / Bavaria / Munich	Environment	unknown	unknown	unknown	Sewage		None	GR
hCoV-19/env/Germany/BY-MVP-000007652/2021|EPI_ISL_5050866|2021-09-07	2021-09-07	Europe / Germany / Bavaria / Munich	Environment	unknown	unknown	unknown	Sewage		None	G
hCoV-19/env/Germany/BY-MVP-000007633/2021|EPI_ISL_5050871|2021-08-31	2021-08-31	Europe / Germany / Bavaria / Munich	Environment	unknown	unknown	unknown	Sewage		None	G
hCoV-19/env/Austria/CeMM17516/2021|EPI_ISL_5063075|2021-09-25	2021-09-25	Europe / Austria / Vorarlberg / Meiningen	Environment	unknown	unknown	unkown	wastewater		AY.33	GK
hCoV-19/env/Austria/CeMM17502/2021|EPI_ISL_5063076|2021-09-25	2021-09-25	Europe / Austria / Vorarlberg / Hohenems	Environment	unknown	unknown	unkown	wastewater		B.1.617.2	GK
hCoV-19/env/Austria/CeMM17501/2021|EPI_ISL_5063077|2021-09-25	2021-09-25	Europe / Austria / Vorarlberg / Hard	Environment	unknown	unknown	unkown	wastewater		AY.46	GK
hCoV-19/env/Austria/CeMM17500/2021|EPI_ISL_5063078|2021-09-25	2021-09-25	Europe / Austria / Vorarlberg / Dornbirn	Environment	unknown	unknown	unkown	wastewater		B.1.617.2	GK
hCoV-19/env/Austria/CeMM17499/2021|EPI_ISL_5063079|2021-09-25	2021-09-25	Europe / Austria / Vorarlberg / Bregenz	Environment	unknown	unknown	unkown	wastewater		B.1.617.2	GK
hCoV-19/env/Austria/CeMM17546/2021|EPI_ISL_5063080|2021-09-21	2021-09-21	Europe / Austria / Tyrol / Strass im Zillertal	Environment	unknown	unknown	unkown	Wastewater		None	GK
hCoV-19/env/Austria/CeMM17544/2021|EPI_ISL_5063081|2021-09-21	2021-09-21	Europe / Austria / Tyrol / Innsbruck	Environment	unknown	unknown	unkown	Wastewater		AY.33	GK
hCoV-19/env/Austria/CeMM17518/2021|EPI_ISL_5063082|2021-09-22	2021-09-22	Europe / Austria / Styria / Wildon	Environment	unknown	unknown	unkown	wastewater		B.1.617.2	GK
hCoV-19/env/Austria/CeMM17543/2021|EPI_ISL_5063083|2021-09-19	2021-09-19	Europe / Austria / Styria / Graz	Environment	unknown	unknown	unkown	Wastewater		B.1.617.2	GK
hCoV-19/env/Austria/CeMM17524/2021|EPI_ISL_5063084|2021-09-20	2021-09-20	Europe / Austria / Salzburg / Tamsweg	Environment	unknown	unknown	unkown	wastewater		AY.4	GK
hCoV-19/env/Austria/CeMM17522/2021|EPI_ISL_5063085|2021-09-21	2021-09-21	Europe / Austria / Salzburg / Seekirchen am Wallersee	Environment	unknown	unknown	unkown	wastewater		AY.43	GK
hCoV-19/env/Austria/CeMM17521/2021|EPI_ISL_5063086|2021-09-22	2021-09-22	Europe / Austria / Salzburg / Saalfelden am Steinernen Meer	Environment	unknown	unknown	unkown	wastewater		AY.41	GK
hCoV-19/env/Austria/CeMM17520/2021|EPI_ISL_5063087|2021-09-22	2021-09-22	Europe / Austria / Salzburg / Pfarrwerfen	Environment	unknown	unknown	unkown	wastewater		B.1.617.2	GK
hCoV-19/env/Austria/CeMM17523/2021|EPI_ISL_5063088|2021-09-26	2021-09-26	Europe / Austria / Salzburg / Kuchl	Environment	unknown	unknown	unkown	wastewater		AY.43	GK
hCoV-19/env/Austria/CeMM17519/2021|EPI_ISL_5063089|2021-09-26	2021-09-26	Europe / Austria / Salzburg / Bergheim	Environment	unknown	unknown	unkown	wastewater		B.1.617.2	GK
hCoV-19/env/Austria/CeMM17504/2021|EPI_ISL_5063090|2021-09-26	2021-09-26	Europe / Austria / Carinthia / Villach	Environment	unknown	unknown	unkown	wastewater		B.1.617.2	GK
hCoV-19/env/Austria/CeMM17506/2021|EPI_ISL_5063091|2021-09-26	2021-09-26	Europe / Austria / Carinthia / Unterrain	Environment	unknown	unknown	unkown	wastewater		B.1.617.2	GK
hCoV-19/env/Austria/CeMM17505/2021|EPI_ISL_5063093|2021-09-26	2021-09-26	Europe / Austria / Carinthia / Seeboden	Environment	unknown	unknown	unkown	wastewater		B.1.617.2	GK
hCoV-19/env/Austria/CeMM17509/2021|EPI_ISL_5063094|2021-09-26	2021-09-26	Europe / Austria / Carinthia / Rosegg	Environment	unknown	unknown	unkown	wastewater		B.1.617.2	GK
hCoV-19/env/Austria/CeMM17507/2021|EPI_ISL_5063095|2021-09-26	2021-09-26	Europe / Austria / Carinthia / Kohldorf	Environment	unknown	unknown	unkown	wastewater		AY.43	GK
hCoV-19/env/Austria/CeMM17503/2021|EPI_ISL_5063096|2021-09-26	2021-09-26	Europe / Austria / Carinthia / Klagenfurt	Environment	unknown	unknown	unkown	wastewater		B.1.617.2	GK
hCoV-19/env/Austria/CeMM17513/2021|EPI_ISL_5063097|2021-09-26	2021-09-26	Europe / Austria / Carinthia / Gummern	Environment	unknown	unknown	unkown	wastewater		B.1.617.2	GK
hCoV-19/env/USA/UT-CDC-1251/2020|EPI_ISL_510160|2020-04-25	2020-04-25	North America / USA / Utah	Environment	unknown	unknown	unknown	swab		B.1	G
hCoV-19/env/USA/NV-NSPHL-A0128/2020|EPI_ISL_515396|2020-04-29	2020-04-29	North America / USA / Nevada	Environment	unknown	unknown	unknown			B.23	L
hCoV-19/env/USA/NV-NSPHL-A0130/2020|EPI_ISL_515398|2020-04-29	2020-04-29	North America / USA / Nevada	Environment	unknown	unknown	unknown			B.1.1	O
hCoV-19/env/Belgium/VAN-93030-I/2020|EPI_ISL_539300|2020-04-05	2020-04-05	Europe / Belgium / Antwerp / Aartselaar	Environment	unknown	unknown	unknown		Wastewater	None	GR
hCoV-19/env/Belgium/VAN-93030-N/2020|EPI_ISL_539301|2020-04-05	2020-04-05	Europe / Belgium / Antwerp / Aartselaar	Environment	unknown	unknown	unknown		Wastewater	B.1	G
hCoV-19/env/Belgium/VWV-92943-N/2020|EPI_ISL_539302|2020-04-02	2020-04-02	Europe / Belgium / West Flanders / Langemark	Environment	unknown	unknown	unknown		Wastewater	None	O
hCoV-19/env/Belgium/VWV-92949-N/2020|EPI_ISL_539303|2020-04-02	2020-04-02	Europe / Belgium / West Flanders / Poperinge	Environment	unknown	unknown	unknown		Wastewater	None	G
hCoV-19/env/Netherlands/UT-92503-N/2020|EPI_ISL_539305|2020-03-25	2020-03-25	Europe / Netherlands / Utrecht / Amersfoort	Environment	unknown	unknown	unknown		Wastewater	B.1.1	O
hCoV-19/env/Netherlands/UT-92848-N/2020|EPI_ISL_539306|2020-04-01	2020-04-01	Europe / Netherlands / Utrecht / Amersfoort	Environment	unknown	unknown	unknown		Wastewater	B.1	O
hCoV-19/env/Netherlands/NH-92508-N/2020|EPI_ISL_539307|2020-03-25	2020-03-25	Europe / Netherlands / Noord-Holland / Amsterdam West	Environment	unknown	unknown	unknown		Wastewater	B.1	O
hCoV-19/env/Netherlands/NH-92852-N1/2020|EPI_ISL_539308|2020-04-01	2020-04-01	Europe / Netherlands / Noord-Holland / Amsterdam West	Environment	unknown	unknown	unknown		Wastewater	B.1	G
hCoV-19/env/Netherlands/NH-92852-N2/2020|EPI_ISL_539309|2020-04-01	2020-04-01	Europe / Netherlands / Noord-Holland / Amsterdam West	Environment	unknown	unknown	unknown		Wastewater	B.1	G
hCoV-19/env/Netherlands/NH-92721-N/2020|EPI_ISL_539310|2020-03-30	2020-03-30	Europe / Netherlands / Noord-Holland / Beverwijk	Environment	unknown	unknown	unknown		Wastewater	B.1	G
hCoV-19/env/Netherlands/ZH-92965-N/2020|EPI_ISL_539311|2020-04-02	2020-04-02	Europe / Netherlands / Zuid-Holland / Delft	Environment	unknown	unknown	unknown		Wastewater	B.1.1	GR
hCoV-19/env/Netherlands/FR-92719-I/2020|EPI_ISL_539313|2020-03-30	2020-03-30	Europe / Netherlands / Friesland / Franeker	Environment	unknown	unknown	unknown		Wastewater	B.1.1	GR
hCoV-19/env/Netherlands/FR-92719-N1/2020|EPI_ISL_539314|2020-03-30	2020-03-30	Europe / Netherlands / Friesland / Franeker	Environment	unknown	unknown	unknown		Wastewater	B.1.1	GR
hCoV-19/env/Netherlands/NB-92499-N/2020|EPI_ISL_539315|2020-03-25	2020-03-25	Europe / Netherlands / Noord-Brabant / Heeswijk Dinther	Environment	unknown	unknown	unknown		Wastewater	B	G
hCoV-19/env/Netherlands/NH-92506-N/2020|EPI_ISL_539316|2020-03-25	2020-03-25	Europe / Netherlands / Noord-Holland / Schiphol	Environment	unknown	unknown	unknown		Wastewater	B.1	G
hCoV-19/env/Netherlands/NH-92851-I/2020|EPI_ISL_539317|2020-04-01	2020-04-01	Europe / Netherlands / Noord-Holland / Schiphol	Environment	unknown	unknown	unknown		Wastewater	None	GR
hCoV-19/env/Netherlands/NH-92851-N/2020|EPI_ISL_539318|2020-04-01	2020-04-01	Europe / Netherlands / Noord-Holland / Schiphol	Environment	unknown	unknown	unknown		Wastewater	B.1	G
hCoV-19/env/Netherlands/NB-92853-I/2020|EPI_ISL_539319|2020-04-01	2020-04-01	Europe / Netherlands / Noord-Brabant / Tilburg	Environment	unknown	unknown	unknown		Wastewater	None	O
hCoV-19/env/Netherlands/NB-92853-N/2020|EPI_ISL_539320|2020-04-01	2020-04-01	Europe / Netherlands / Noord-Brabant / Tilburg	Environment	unknown	unknown	unknown		Wastewater	B.55	O
hCoV-19/env/Netherlands/NB-94339-I/2020|EPI_ISL_539321|2020-04-21	2020-04-21	Europe / Netherlands / Noord-Brabant / Tilburg	Environment	unknown	unknown	unknown		Wastewater	B.1.1	GR
hCoV-19/env/Netherlands/UT-92504-N/2020|EPI_ISL_539322|2020-03-25	2020-03-25	Europe / Netherlands / Utrecht	Environment	unknown	unknown	unknown		Wastewater	B.1	G
hCoV-19/env/Netherlands/UT-93820-N/2020|EPI_ISL_539323|2020-04-09	2020-04-09	Europe / Netherlands / Utrecht	Environment	unknown	unknown	unknown		Wastewater	None	G
hCoV-19/env/Netherlands/UT-92505-N/2020|EPI_ISL_539324|2020-03-25	2020-03-25	Europe / Netherlands / Utrecht / Overvecht	Environment	unknown	unknown	unknown		Wastewater	B	O
hCoV-19/env/Netherlands/NH-92723-N/2020|EPI_ISL_539325|2020-03-30	2020-03-30	Europe / Netherlands / Noord-Holland / Wervershoof	Environment	unknown	unknown	unknown		Wastewater	B.1.260	O
hCoV-19/env/Uruguay/MO-1592/2020|EPI_ISL_540430|2020-05-08	2020-05-08	South America / Uruguay / Montevideo	Environment	unknown	unknown	unknown	Surface swab		None	G
hCoV-19/env/Brazil/RJ-FIOCRUZ-4712/2020|EPI_ISL_541397|2020-04-22	2020-04-22	South America / Brazil / Rio de Janeiro / Niteroi / Boa Esperanca	Environment	unknown	unknown	unknown	Sewage		B.1.1.33	GR
hCoV-19/env/Brazil/RJ-FIOCRUZ-4736/2020|EPI_ISL_541398|2020-05-05	2020-05-05	South America / Brazil / Rio de Janeiro / Niteroi / Ititioca	Environment	unknown	unknown	unknown	Sewage		B.1.1.33	GR
hCoV-19/env/Brazil/RJ-FIOCRUZ-4830/2020|EPI_ISL_541399|2020-06-02	2020-06-02	South America / Brazil / Rio de Janeiro / Niteroi / Icarai	Environment	unknown	unknown	unknown	Sewage		B.1.1.33	GR
hCoV-19/env/Belgium/VBR-93034-N/2020|EPI_ISL_549006|2020-04-05	2020-04-05	Europe / Belgium / Flemish Brabant / Leuven	Environment	unknown	unknown	unknown		Wastewater	B.1.1.5	GR
hCoV-19/env/Belgium/VOV-93032-N/2020|EPI_ISL_549007|2020-04-05	2020-04-05	Europe / Belgium / East Flanders / Gent	Environment	unknown	unknown	unknown		Wastewater	None	G
hCoV-19/env/Belgium/VWV-92949-I/2020|EPI_ISL_549009|2020-04-02	2020-04-02	Europe / Belgium / West Flanders / Properinge	Environment	unknown	unknown	unknown		Wastewater	None	G
hCoV-19/env/Netherlands/FR-92719-N2/2020|EPI_ISL_549010|2020-03-30	2020-03-30	Europe / Netherlands / Friesland / Franeker	Environment	unknown	unknown	unknown		Wastewater	None	G
hCoV-19/env/Netherlands/GE-92502-N/2020|EPI_ISL_549011|2020-03-25	2020-03-25	Europe / Netherlands / Gelderland / Apeldoorn	Environment	unknown	unknown	unknown		Wastewater	B	O
hCoV-19/env/Netherlands/NB-92509-N/2020|EPI_ISL_549012|2020-03-25	2020-03-25	Europe / Netherlands / Noord-Brabant / Tilburg	Environment	unknown	unknown	unknown		Wastewater	B	O
hCoV-19/env/Netherlands/NH-92506-I/2020|EPI_ISL_549013|2020-03-25	2020-03-25	Europe / Netherlands / Noord-Holland / Schiphol	Environment	unknown	unknown	unknown		Wastewater	None	G
hCoV-19/env/Netherlands/NH-92722-I/2020|EPI_ISL_549014|2020-03-30	2020-03-30	Europe / Netherlands / Noord-Holland / Katwoude	Environment	unknown	unknown	unknown		Wastewater	None	G
hCoV-19/env/Netherlands/NH-92722-N/2020|EPI_ISL_549015|2020-03-30	2020-03-30	Europe / Netherlands / Noord-Holland / Katwoude	Environment	unknown	unknown	unknown		Wastewater	B.1.1.221	GR
hCoV-19/env/Netherlands/NH-92852-I/2020|EPI_ISL_549016|2020-04-01	2020-04-01	Europe / Netherlands / Noord-Holland / Amsterdam West	Environment	unknown	unknown	unknown		Wastewater	None	O
hCoV-19/env/Netherlands/NH-93822-N/2020|EPI_ISL_549017|2020-04-09	2020-04-09	Europe / Netherlands / Noord-Holland / Amsterdam West	Environment	unknown	unknown	unknown		Wastewater	B	O
hCoV-19/env/Netherlands/NH-93823-N/2020|EPI_ISL_549018|2020-04-09	2020-04-09	Europe / Netherlands / Noord-Holland / Schiphol	Environment	unknown	unknown	unknown		Wastewater	None	GR
hCoV-19/env/Netherlands/UT-92849-N/2020|EPI_ISL_549021|2020-04-01	2020-04-01	Europe / Netherlands / Utrecht	Environment	unknown	unknown	unknown		Wastewater	None	G
hCoV-19/env/Netherlands/ZH-92965-I/2020|EPI_ISL_549022|2020-04-02	2020-04-02	Europe / Netherlands / Zuid-Holland / Delft	Environment	unknown	unknown	unknown		Wastewater	None	GR
hCoV-19/env/Netherlands/ZH-93825-I/2020|EPI_ISL_549023|2020-04-08	2020-04-08	Europe / Netherlands / Zuid-Holland / Delft	Environment	unknown	unknown	unknown		Wastewater	None	G
hCoV-19/USA/CA-SEARCH-53275/2021|EPI_ISL_5565804|2021-08-16	2021-08-16	North America / USA / California / San Diego	Environment	unknown	unknown	unknown	wastewater		AY.44	GK
hCoV-19/USA/CA-SEARCH-53284/2021|EPI_ISL_5565807|2021-08-27	2021-08-27	North America / USA / California / San Diego	Environment	unknown	unknown	unknown	wastewater		None	G
hCoV-19/USA/CA-SEARCH-53301/2021|EPI_ISL_5565809|2021-08-28	2021-08-28	North America / USA / California / San Diego	Environment	unknown	unknown	unknown	wastewater		B.1.177.7	G
hCoV-19/USA/CA-SEARCH-53303/2021|EPI_ISL_5565814|2021-08-28	2021-08-28	North America / USA / California / San Diego	Environment	unknown	unknown	unknown	wastewater		None	G
hCoV-19/USA/CA-SEARCH-53304/2021|EPI_ISL_5565816|2021-08-17	2021-08-17	North America / USA / California / San Diego	Environment	unknown	unknown	unknown	wastewater		B.1	G
hCoV-19/USA/CA-SEARCH-53317/2021|EPI_ISL_5565823|2021-08-27	2021-08-27	North America / USA / California / San Diego	Environment	unknown	unknown	unknown	wastewater		B.1	G
hCoV-19/USA/CA-SEARCH-53319/2021|EPI_ISL_5565836|2021-08-27	2021-08-27	North America / USA / California / San Diego	Environment	unknown	unknown	unknown	wastewater		B.1.177.7	G
hCoV-19/USA/CA-SEARCH-53323/2021|EPI_ISL_5565838|2021-08-18	2021-08-18	North America / USA / California / San Diego	Environment	unknown	unknown	unknown	wastewater		AY.117	GK
hCoV-19/USA/CA-SEARCH-53332/2021|EPI_ISL_5565841|2021-08-29	2021-08-29	North America / USA / California / San Diego	Environment	unknown	unknown	unknown	wastewater		B.1.617.2	GK
hCoV-19/USA/CA-SEARCH-53333/2021|EPI_ISL_5565847|2021-08-29	2021-08-29	North America / USA / California / San Diego	Environment	unknown	unknown	unknown	wastewater		None	G
hCoV-19/USA/CA-SEARCH-53347/2021|EPI_ISL_5565849|2021-08-30	2021-08-30	North America / USA / California / San Diego	Environment	unknown	unknown	unknown	wastewater		AY.25	GK
hCoV-19/USA/CA-SEARCH-53350/2021|EPI_ISL_5565852|2021-08-20	2021-08-20	North America / USA / California / San Diego	Environment	unknown	unknown	unknown	wastewater		AY.103	GK
hCoV-19/USA/CA-SEARCH-53363/2021|EPI_ISL_5565854|2021-08-30	2021-08-30	North America / USA / California / San Diego	Environment	unknown	unknown	unknown	wastewater		None	G
hCoV-19/USA/CA-SEARCH-53364/2021|EPI_ISL_5565856|2021-08-30	2021-08-30	North America / USA / California / San Diego	Environment	unknown	unknown	unknown	wastewater		None	GK
hCoV-19/USA/CA-SEARCH-53366/2021|EPI_ISL_5565866|2021-08-20	2021-08-20	North America / USA / California / San Diego	Environment	unknown	unknown	unknown	wastewater		None	G
hCoV-19/USA/CA-SEARCH-53379/2021|EPI_ISL_5565869|2021-08-31	2021-08-31	North America / USA / California / San Diego	Environment	unknown	unknown	unknown	wastewater		None	G
hCoV-19/USA/CA-SEARCH-53380/2021|EPI_ISL_5565877|2021-08-31	2021-08-31	North America / USA / California / San Diego	Environment	unknown	unknown	unknown	wastewater		B.1.1.507	G
hCoV-19/USA/CA-SEARCH-53382/2021|EPI_ISL_5565881|2021-08-23	2021-08-23	North America / USA / California / San Diego	Environment	unknown	unknown	unknown	wastewater		AY.44	GK
hCoV-19/USA/CA-SEARCH-53383/2021|EPI_ISL_5565886|2021-08-23	2021-08-23	North America / USA / California / San Diego	Environment	unknown	unknown	unknown	wastewater		None	G
hCoV-19/USA/CA-SEARCH-53396/2021|EPI_ISL_5565890|2021-08-31	2021-08-31	North America / USA / California / San Diego	Environment	unknown	unknown	unknown	wastewater		None	GR
hCoV-19/USA/CA-SEARCH-53408/2021|EPI_ISL_5565893|2021-08-31	2021-08-31	North America / USA / California / San Diego	Environment	unknown	unknown	unknown	wastewater		AY.44	GK
hCoV-19/USA/CA-SEARCH-53416/2021|EPI_ISL_5565902|2021-08-22	2021-08-22	North America / USA / California / San Diego	Environment	unknown	unknown	unknown	wastewater		AY.103	GK
hCoV-19/USA/CA-SEARCH-53419/2021|EPI_ISL_5565913|2021-08-23	2021-08-23	North America / USA / California / San Diego	Environment	unknown	unknown	unknown	wastewater		AY.44	GK
hCoV-19/USA/CA-SEARCH-53420/2021|EPI_ISL_5565915|2021-08-23	2021-08-23	North America / USA / California / San Diego	Environment	unknown	unknown	unknown	wastewater		AY.43	GK
hCoV-19/USA/CA-SEARCH-53431/2021|EPI_ISL_5565917|2021-08-25	2021-08-25	North America / USA / California / San Diego	Environment	unknown	unknown	unknown	wastewater		AY.103	GK
hCoV-19/USA/CA-SEARCH-53433/2021|EPI_ISL_5565924|2021-08-25	2021-08-25	North America / USA / California / San Diego	Environment	unknown	unknown	unknown	wastewater		AY.103	GK
hCoV-19/USA/CA-SEARCH-53442/2021|EPI_ISL_5565930|2021-08-29	2021-08-29	North America / USA / California / San Diego	Environment	unknown	unknown	unknown	wastewater		AY.103	GK
hCoV-19/USA/CA-SEARCH-53443/2021|EPI_ISL_5565933|2021-08-30	2021-08-30	North America / USA / California / San Diego	Environment	unknown	unknown	unknown	wastewater		AY.118	GK
hCoV-19/USA/CA-SEARCH-53444/2021|EPI_ISL_5565936|2021-09-01	2021-09-01	North America / USA / California / San Diego	Environment	unknown	unknown	unknown	wastewater		B.1.617.2	GK
hCoV-19/USA/CA-SEARCH-53453/2021|EPI_ISL_5565945|2021-09-01	2021-09-01	North America / USA / California / San Diego	Environment	unknown	unknown	unknown	wastewater		AY.103	GK
hCoV-19/USA/CA-SEARCH-53463/2021|EPI_ISL_5565948|2021-09-06	2021-09-06	North America / USA / California / San Diego	Environment	unknown	unknown	unknown	wastewater		AY.103	GK
hCoV-19/USA/CA-SEARCH-53464/2021|EPI_ISL_5565951|2021-09-08	2021-09-08	North America / USA / California / San Diego	Environment	unknown	unknown	unknown	wastewater		AY.103	GK
hCoV-19/USA/CA-SEARCH-53468/2021|EPI_ISL_5565954|2021-09-09	2021-09-09	North America / USA / California / San Diego	Environment	unknown	unknown	unknown	wastewater		AY.103	GK
hCoV-19/USA/CA-SEARCH-53470/2021|EPI_ISL_5565960|2021-09-02	2021-09-02	North America / USA / California / San Diego	Environment	unknown	unknown	unknown	wastewater		AY.103	GK
hCoV-19/USA/CA-SEARCH-53532/2021|EPI_ISL_5565963|2021-09-11	2021-09-11	North America / USA / California / San Diego	Environment	unknown	unknown	unknown	wastewater		B.1	G
hCoV-19/USA/CA-SEARCH-53535/2021|EPI_ISL_5565966|2021-09-03	2021-09-03	North America / USA / California / San Diego	Environment	unknown	unknown	unknown	wastewater		AY.39.1	GK
hCoV-19/USA/CA-SEARCH-53564/2021|EPI_ISL_5565969|2021-09-12	2021-09-12	North America / USA / California / San Diego	Environment	unknown	unknown	unknown	wastewater		AY.25	GK
hCoV-19/USA/CA-SEARCH-53595/2021|EPI_ISL_5565972|2021-09-13	2021-09-13	North America / USA / California / San Diego	Environment	unknown	unknown	unknown	wastewater		AY.103	GK
hCoV-19/USA/CA-SEARCH-53632/2021|EPI_ISL_5565979|2021-09-05	2021-09-05	North America / USA / California / San Diego	Environment	unknown	unknown	unknown	wastewater		AY.103	GK
hCoV-19/env/Austria/CeMM6582/2021|EPI_ISL_5734456|2021-10-05	2021-10-05	Europe / Austria / Salzburg / Mattsee	Environment	unknown	unknown	unkown	wastewater		AY.43	GK
hCoV-19/env/Austria/CeMM18165/2021|EPI_ISL_5734465|2021-10-06	2021-10-06	Europe / Austria / Salzburg / Tamsweg	Environment	unknown	unknown	unkown	wastewater		AY.44	GK
hCoV-19/env/Austria/CeMM18164/2021|EPI_ISL_5734471|2021-10-10	2021-10-10	Europe / Austria / Salzburg / Kuchl	Environment	unknown	unknown	unkown	wastewater		B.1.617.2	GK
hCoV-19/env/Austria/CeMM18163/2021|EPI_ISL_5734474|2021-10-05	2021-10-05	Europe / Austria / Salzburg / Seekirchen am Wallersee	Environment	unknown	unknown	unkown	wastewater		AY.46	GK
hCoV-19/env/Austria/CeMM18162/2021|EPI_ISL_5734478|2021-10-06	2021-10-06	Europe / Austria / Salzburg / Saalfelden am Steinernen Meer	Environment	unknown	unknown	unkown	wastewater		B.1.617.2	GK
hCoV-19/env/Austria/CeMM18161/2021|EPI_ISL_5734487|2021-10-06	2021-10-06	Europe / Austria / Salzburg / Pfarrwerfen	Environment	unknown	unknown	unkown	wastewater		AY.43	GK
hCoV-19/env/Austria/CeMM18160/2021|EPI_ISL_5734490|2021-10-05	2021-10-05	Europe / Austria / Salzburg / Bergheim	Environment	unknown	unknown	unkown	wastewater		B.1.617.2	GK
hCoV-19/env/Austria/CeMM18159/2021|EPI_ISL_5734493|2021-10-05	2021-10-05	Europe / Austria / Upper Austria / Bad Goisern am HallstÃ¤ttersee	Environment	unknown	unknown	unkown	wastewater		AY.43	GK
hCoV-19/env/Austria/CeMM18158/2021|EPI_ISL_5734497|2021-10-05	2021-10-05	Europe / Austria / Vorarlberg / Meiningen	Environment	unknown	unknown	unkown	wastewater		AY.43	GK
hCoV-19/env/Austria/CeMM18157/2021|EPI_ISL_5734506|2021-10-05	2021-10-05	Europe / Austria / Vorarlberg / Ludesch	Environment	unknown	unknown	unkown	wastewater		B.1.617.2	GK
hCoV-19/env/Austria/CeMM18156/2021|EPI_ISL_5734508|2021-10-10	2021-10-10	Europe / Austria / Carinthia / Gummern	Environment	unknown	unknown	unkown	wastewater		AY.42	GK
hCoV-19/env/Austria/CeMM18155/2021|EPI_ISL_5734512|2021-10-10	2021-10-10	Europe / Austria / Carinthia / Ferlach	Environment	unknown	unknown	unkown	wastewater		B.1.617.2	GK
hCoV-19/env/Austria/CeMM18154/2021|EPI_ISL_5734520|2021-10-10	2021-10-10	Europe / Austria / Carinthia / Hermagor	Environment	unknown	unknown	unkown	wastewater		AY.43	GK
hCoV-19/env/Austria/CeMM18153/2021|EPI_ISL_5734526|2021-10-10	2021-10-10	Europe / Austria / Carinthia / Feldkirchen in KÃ¤rnten	Environment	unknown	unknown	unkown	wastewater		B.1.617.2	GK
hCoV-19/env/Austria/CeMM18152/2021|EPI_ISL_5734535|2021-10-06	2021-10-06	Europe / Austria / Carinthia / Rosegg	Environment	unknown	unknown	unkown	wastewater		B.1.617.2	GK
hCoV-19/env/Austria/CeMM18151/2021|EPI_ISL_5734538|2021-10-10	2021-10-10	Europe / Austria / Carinthia / St. Veit an der Glan	Environment	unknown	unknown	unkown	wastewater		B.1.617.2	G
hCoV-19/env/Austria/CeMM18150/2021|EPI_ISL_5734544|2021-10-10	2021-10-10	Europe / Austria / Carinthia / Kohldorf	Environment	unknown	unknown	unkown	wastewater		AY.46.6	GK
hCoV-19/env/Austria/CeMM18149/2021|EPI_ISL_5734547|2021-10-10	2021-10-10	Europe / Austria / Carinthia / Unterrain	Environment	unknown	unknown	unkown	wastewater		B.1.617.2	GK
hCoV-19/env/Austria/CeMM18148/2021|EPI_ISL_5734553|2021-10-10	2021-10-10	Europe / Austria / Carinthia / Seeboden	Environment	unknown	unknown	unkown	wastewater		B.1.617.2	GK
hCoV-19/env/Austria/CeMM18147/2021|EPI_ISL_5734560|2021-10-10	2021-10-10	Europe / Austria / Carinthia / Villach	Environment	unknown	unknown	unkown	wastewater		B.1.617.2	GK
hCoV-19/env/Austria/CeMM18146/2021|EPI_ISL_5734566|2021-10-10	2021-10-10	Europe / Austria / Carinthia / Klagenfurt	Environment	unknown	unknown	unkown	wastewater		B.1.617.2	GK
hCoV-19/env/Austria/CeMM18145/2021|EPI_ISL_5734575|2021-10-05	2021-10-05	Europe / Austria / Vorarlberg / Hohenems	Environment	unknown	unknown	unkown	wastewater		AY.98.1	GK
hCoV-19/env/Austria/CeMM18144/2021|EPI_ISL_5734580|2021-10-07	2021-10-07	Europe / Austria / Vorarlberg / Hard	Environment	unknown	unknown	unkown	wastewater		B.1.617.2	GK
hCoV-19/env/Austria/CeMM18143/2021|EPI_ISL_5734587|2021-10-05	2021-10-05	Europe / Austria / Vorarlberg / Dornbirn	Environment	unknown	unknown	unkown	wastewater		AY.45	GK
hCoV-19/env/Austria/CeMM18139/2021|EPI_ISL_5734593|2021-10-05	2021-10-05	Europe / Austria / Tyrol / Strass im Zillertal	Environment	unknown	unknown	unkown	Wastewater		None	G
hCoV-19/env/Austria/CeMM18137/2021|EPI_ISL_5734599|2021-10-05	2021-10-05	Europe / Austria / Tyrol / Innsbruck	Environment	unknown	unknown	unkown	Wastewater		B.1.617.2	GK
hCoV-19/env/Austria/CeMM18136/2021|EPI_ISL_5734606|2021-10-03	2021-10-03	Europe / Austria / Styria / Graz	Environment	unknown	unknown	unkown	Wastewater		B.1.617.2	GK
hCoV-19/env/Austria/CeMM17923/2021|EPI_ISL_5734613|2021-10-12	2021-10-12	Europe / Austria / Vienna / Wien	Environment	unknown	unknown	unkown	24h composite wastewater sample		B.1.617.2	GK
hCoV-19/env/Austria/CeMM17922/2021|EPI_ISL_5734620|2021-10-10	2021-10-10	Europe / Austria / Vienna / Wien	Environment	unknown	unknown	unkown	24h composite wastewater sample		B.1.617.2	GK
hCoV-19/env/Austria/CeMM17920/2021|EPI_ISL_5734628|2021-10-05	2021-10-05	Europe / Austria / Upper Austria / Bad Ischl	Environment	unknown	unknown	unkown	24h composite wastewater sample		B.1.617.2	GK
hCoV-19/env/Austria/CeMM17901/2021|EPI_ISL_5809581|2021-10-03	2021-10-03	Europe / Austria / Vorarlberg / Meiningen	Environment	unknown	unknown	unkown	wastewater		B.1.617.2	GK
hCoV-19/env/Austria/CeMM17900/2021|EPI_ISL_5809587|2021-10-03	2021-10-03	Europe / Austria / Vorarlberg / Ludesch	Environment	unknown	unknown	unkown	wastewater		None	GK
hCoV-19/env/Austria/CeMM17889/2021|EPI_ISL_5809589|2021-10-03	2021-10-03	Europe / Austria / Vorarlberg / Hohenems	Environment	unknown	unknown	unkown	wastewater		B.1.617.2	GK
hCoV-19/env/Austria/CeMM17888/2021|EPI_ISL_5809592|2021-10-03	2021-10-03	Europe / Austria / Vorarlberg / Hard	Environment	unknown	unknown	unkown	wastewater		B.1.617.2	GK
hCoV-19/env/Austria/CeMM17887/2021|EPI_ISL_5809657|2021-10-03	2021-10-03	Europe / Austria / Vorarlberg / Dornbirn	Environment	unknown	unknown	unkown	wastewater		B.1.617.2	GK
hCoV-19/env/Austria/CeMM17886/2021|EPI_ISL_5809664|2021-10-03	2021-10-03	Europe / Austria / Vorarlberg / Bregenz	Environment	unknown	unknown	unkown	wastewater		B.1.617.2	GK
hCoV-19/env/Austria/CeMM17919/2021|EPI_ISL_5809672|2021-10-05	2021-10-05	Europe / Austria / Vienna / Wien	Environment	unknown	unknown	unkown	24h composite wastewater sample		AY.102	GK
hCoV-19/env/Austria/CeMM17517/2021|EPI_ISL_5810054|2021-09-21	2021-09-21	Europe / Austria / Upper Austria / Bad Goisern am HallstÃ¤ttersee	Environment	unknown	unknown	unkown	wastewater		AY.43	GK
hCoV-19/env/Austria/CeMM17902/2021|EPI_ISL_5810060|2021-10-03	2021-10-03	Europe / Austria / Upper Austria / Bad Goisern am HallstÃ¤ttersee	Environment	unknown	unknown	unkown	wastewater		AY.43	GK
hCoV-19/env/Austria/CeMM17885/2021|EPI_ISL_5810065|2021-09-28	2021-09-28	Europe / Austria / Tyrol / Strass im Zillertal	Environment	unknown	unknown	unkown	Wastewater		AY.43	GK
hCoV-19/env/Austria/CeMM17883/2021|EPI_ISL_5810069|2021-09-28	2021-09-28	Europe / Austria / Tyrol / Innsbruck	Environment	unknown	unknown	unkown	Wastewater		B.1.617.2	GK
hCoV-19/env/Austria/CeMM17884/2021|EPI_ISL_5810073|2021-09-28	2021-09-28	Europe / Austria / Tyrol / Ebbs	Environment	unknown	unknown	unkown	Wastewater		AY.46.6	GK
hCoV-19/env/Austria/CeMM17903/2021|EPI_ISL_5810081|2021-10-04	2021-10-04	Europe / Austria / Styria / Wildon	Environment	unknown	unknown	unkown	wastewater		AY.43	GK
hCoV-19/env/Austria/CeMM17882/2021|EPI_ISL_5810491|2021-09-25	2021-09-25	Europe / Austria / Styria / Graz	Environment	unknown	unknown	unkown	Wastewater		B.1.617.2	GK
hCoV-19/env/Austria/CeMM17909/2021|EPI_ISL_5810500|2021-10-04	2021-10-04	Europe / Austria / Salzburg / Tamsweg	Environment	unknown	unknown	unkown	wastewater		B.1.617.2	GK
hCoV-19/env/Austria/CeMM17907/2021|EPI_ISL_5810506|2021-10-03	2021-10-03	Europe / Austria / Salzburg / Seekirchen am Wallersee	Environment	unknown	unknown	unkown	wastewater		AY.25	GK
hCoV-19/env/Austria/CeMM17906/2021|EPI_ISL_5810521|2021-10-04	2021-10-04	Europe / Austria / Salzburg / Saalfelden am Steinernen Meer	Environment	unknown	unknown	unkown	wastewater		B.1.617.2	GK
hCoV-19/env/Austria/CeMM17905/2021|EPI_ISL_5810528|2021-10-04	2021-10-04	Europe / Austria / Salzburg / Pfarrwerfen	Environment	unknown	unknown	unkown	wastewater		AY.43	GK
hCoV-19/env/Austria/CeMM17563/2021|EPI_ISL_5810534|2021-09-26	2021-09-26	Europe / Austria / Salzburg / Mattsee	Environment	unknown	unknown	unkown	wastewater		B.1.617.2	GK
hCoV-19/env/Austria/CeMM17910/2021|EPI_ISL_5810540|2021-10-03	2021-10-03	Europe / Austria / Salzburg / Mattsee	Environment	unknown	unknown	unkown	wastewater		AY.43	GK
hCoV-19/env/Austria/CeMM17908/2021|EPI_ISL_5810546|2021-10-03	2021-10-03	Europe / Austria / Salzburg / Kuchl	Environment	unknown	unknown	unkown	wastewater		B.1.617.2	GK
hCoV-19/env/Austria/CeMM17904/2021|EPI_ISL_5810549|2021-09-28	2021-09-28	Europe / Austria / Salzburg / Bergheim	Environment	unknown	unknown	unkown	wastewater		B.1.617.2	GK
hCoV-19/env/Austria/CeMM17891/2021|EPI_ISL_5810712|2021-10-03	2021-10-03	Europe / Austria / Carinthia / Villach	Environment	unknown	unknown	unkown	wastewater		B.1.617.2	GK
hCoV-19/env/Austria/CeMM17893/2021|EPI_ISL_5810718|2021-10-03	2021-10-03	Europe / Austria / Carinthia / Unterrain	Environment	unknown	unknown	unkown	wastewater		B.1.617.2	GK
hCoV-19/env/Austria/CeMM17892/2021|EPI_ISL_5810723|2021-10-03	2021-10-03	Europe / Austria / Carinthia / Seeboden	Environment	unknown	unknown	unkown	wastewater		B.1.617.2	GK
hCoV-19/env/Austria/CeMM17896/2021|EPI_ISL_5810735|2021-10-03	2021-10-03	Europe / Austria / Carinthia / Rosegg	Environment	unknown	unknown	unkown	wastewater		B.1.617.2	GK
hCoV-19/env/Austria/CeMM17894/2021|EPI_ISL_5810743|2021-10-03	2021-10-03	Europe / Austria / Carinthia / Kohldorf	Environment	unknown	unknown	unkown	wastewater		AY.43	GK
hCoV-19/env/Austria/CeMM17890/2021|EPI_ISL_5810795|2021-10-03	2021-10-03	Europe / Austria / Carinthia / Klagenfurt	Environment	unknown	unknown	unkown	wastewater		B.1.617.2	GK
hCoV-19/env/Austria/CeMM17511/2021|EPI_ISL_5810803|2021-09-22	2021-09-22	Europe / Austria / Carinthia / Hermagor	Environment	unknown	unknown	unkown	wastewater		B.1.617.2	GK
hCoV-19/env/Austria/CeMM17898/2021|EPI_ISL_5810812|2021-10-03	2021-10-03	Europe / Austria / Carinthia / Hermagor	Environment	unknown	unknown	unkown	wastewater		B.1.617.2	GK
hCoV-19/env/Austria/CeMM17899/2021|EPI_ISL_5810817|2021-10-03	2021-10-03	Europe / Austria / Carinthia / Gummern	Environment	unknown	unknown	unkown	wastewater		AY.42	GK
hCoV-19/env/Austria/CeMM17510/2021|EPI_ISL_5810824|2021-09-26	2021-09-26	Europe / Austria / Carinthia / Feldkirchen in KÃ¤rnten	Environment	unknown	unknown	unkown	wastewater		B.1.617.2	GK
hCoV-19/env/Austria/CeMM17897/2021|EPI_ISL_5810829|2021-10-03	2021-10-03	Europe / Austria / Carinthia / Feldkirchen in KÃ¤rnten	Environment	unknown	unknown	unkown	wastewater		B.1.617.2	GK
hCoV-19/env/Austria/CeMM18508/2021|EPI_ISL_5888698|2021-10-12	2021-10-12	Europe / Austria / Tyrol / Innsbruck	Environment	unknown	unknown	unkown	Wastewater		AY.120	GK
hCoV-19/env/Austria/CeMM18509/2021|EPI_ISL_5888707|2021-10-12	2021-10-12	Europe / Austria / Tyrol / Ebbs	Environment	unknown	unknown	unkown	Wastewater		B.1.617.2	GK
hCoV-19/env/Austria/CeMM18510/2021|EPI_ISL_5888716|2021-10-12	2021-10-12	Europe / Austria / Tyrol / Strass im Zillertal	Environment	unknown	unknown	unkown	Wastewater		None	GK
hCoV-19/env/Austria/CeMM18511/2021|EPI_ISL_5888721|2021-10-09	2021-10-09	Europe / Austria / Styria / Graz	Environment	unknown	unknown	unkown	Wastewater		B.1.617.2	GK
hCoV-19/env/Austria/CeMM18512/2021|EPI_ISL_5888774|2021-10-10	2021-10-10	Europe / Austria / Burgenland / Wulkaprodersdorf	Environment	unknown	unknown	unkown	24h composite wastewater sample		AY.33	GK
hCoV-19/env/Austria/CeMM18514/2021|EPI_ISL_5888781|2021-10-10	2021-10-10	Europe / Austria / Burgenland / Rotenturm an der Pinka	Environment	unknown	unknown	unkown	24h composite wastewater sample		AY.4	GK
hCoV-19/env/Austria/CeMM18515/2021|EPI_ISL_5888787|2021-10-17	2021-10-17	Europe / Austria / Carinthia / Klagenfurt	Environment	unknown	unknown	unkown	24h composite wastewater sample		B.1.617.2	GK
hCoV-19/env/Austria/CeMM18516/2021|EPI_ISL_5888788|2021-10-17	2021-10-17	Europe / Austria / Carinthia / Villach	Environment	unknown	unknown	unkown	24h composite wastewater sample		B.1.617.2	GK
hCoV-19/env/Austria/CeMM18517/2021|EPI_ISL_5888790|2021-10-17	2021-10-17	Europe / Austria / Carinthia / Seeboden	Environment	unknown	unknown	unkown	24h composite wastewater sample		B.1.617.2	GK
hCoV-19/env/Austria/CeMM18518/2021|EPI_ISL_5888791|2021-10-17	2021-10-17	Europe / Austria / Carinthia / Unterrain	Environment	unknown	unknown	unkown	24h composite wastewater sample		B.1.617.2	GK
hCoV-19/env/Austria/CeMM18519/2021|EPI_ISL_5888792|2021-10-17	2021-10-17	Europe / Austria / Carinthia / St. Veit an der Glan	Environment	unknown	unknown	unkown	24h composite wastewater sample		AY.9.2	GK
hCoV-19/env/Austria/CeMM18520/2021|EPI_ISL_5888793|2021-10-17	2021-10-17	Europe / Austria / Carinthia / Feldkirchen in KÃ¤rnten	Environment	unknown	unknown	unkown	24h composite wastewater sample		AY.4	GK
hCoV-19/env/Austria/CeMM18521/2021|EPI_ISL_5888794|2021-10-10	2021-10-10	Europe / Austria / Lower Austria / Wiener Neustadt	Environment	unknown	unknown	unkown	24h composite wastewater sample		B.1.617.2	GK
hCoV-19/env/Austria/CeMM18522/2021|EPI_ISL_5888795|2021-10-10	2021-10-10	Europe / Austria / Lower Austria / MÃ¶dling	Environment	unknown	unknown	unkown	24h composite wastewater sample		AY.43	GK
hCoV-19/env/Austria/CeMM18523/2021|EPI_ISL_5888796|2021-10-10	2021-10-10	Europe / Austria / Lower Austria / Schwechat	Environment	unknown	unknown	unkown	24h composite wastewater sample		B.1.617.2	GK
hCoV-19/env/Austria/CeMM18524/2021|EPI_ISL_5888797|2021-10-10	2021-10-10	Europe / Austria / Lower Austria / Bad VÃ¶slau	Environment	unknown	unknown	unkown	24h composite wastewater sample		B.1.617.2	GK
hCoV-19/env/Austria/CeMM18526/2021|EPI_ISL_5888798|2021-10-10	2021-10-10	Europe / Austria / Lower Austria / Bruck an der Leitha	Environment	unknown	unknown	unkown	24h composite wastewater sample		B.1.617.2	GK
hCoV-19/env/Austria/CeMM18527/2021|EPI_ISL_5888799|2021-10-10	2021-10-10	Europe / Austria / Lower Austria / Sollenau	Environment	unknown	unknown	unkown	24h composite wastewater sample		B.1.617.2	GK
hCoV-19/env/Austria/CeMM18528/2021|EPI_ISL_5888800|2021-10-10	2021-10-10	Europe / Austria / Lower Austria / Baden	Environment	unknown	unknown	unkown	24h composite wastewater sample		B.1.617.2	GK
hCoV-19/env/Austria/CeMM18529/2021|EPI_ISL_5888801|2021-10-17	2021-10-17	Europe / Austria / Upper Austria / Marchtrenk	Environment	unknown	unknown	unkown	24h composite wastewater sample		B.1.617.2	GK
hCoV-19/env/Austria/CeMM18530/2021|EPI_ISL_5888802|2021-10-17	2021-10-17	Europe / Austria / Upper Austria / Steyr	Environment	unknown	unknown	unkown	24h composite wastewater sample		B.1.617.2	GK
hCoV-19/env/Austria/CeMM18531/2021|EPI_ISL_5888803|2021-10-17	2021-10-17	Europe / Austria / Upper Austria / Wallern an der Trattnach	Environment	unknown	unknown	unkown	24h composite wastewater sample		B.1.617.2	GK
hCoV-19/env/Austria/CeMM18532/2021|EPI_ISL_5888804|2021-10-17	2021-10-17	Europe / Austria / Upper Austria / Attnang-Puchheim	Environment	unknown	unknown	unkown	24h composite wastewater sample		B.1.617.2	GK
hCoV-19/env/Austria/CeMM18533/2021|EPI_ISL_5888805|2021-10-17	2021-10-17	Europe / Austria / Upper Austria / Ried im Innkreis	Environment	unknown	unknown	unkown	24h composite wastewater sample		B.1.617.2	GK
hCoV-19/env/Austria/CeMM18534/2021|EPI_ISL_5888806|2021-10-17	2021-10-17	Europe / Austria / Upper Austria / Bad Ischl	Environment	unknown	unknown	unkown	24h composite wastewater sample		B.1.617.2	GK
hCoV-19/env/Austria/CeMM18535/2021|EPI_ISL_5888807|2021-01-17	2021-01-17	Europe / Austria / Upper Austria / Braunau am Inn	Environment	unknown	unknown	unkown	24h composite wastewater sample		B.1.617.2	GK
hCoV-19/env/Austria/CeMM18536/2021|EPI_ISL_5888808|2021-10-17	2021-10-17	Europe / Austria / Upper Austria / Eferding	Environment	unknown	unknown	unkown	24h composite wastewater sample		B.1.617.2	GK
hCoV-19/env/Austria/CeMM18537/2021|EPI_ISL_5888809|2021-10-17	2021-10-17	Europe / Austria / Upper Austria / Wartberg an der Krems	Environment	unknown	unknown	unkown	24h composite wastewater sample		B.1.617.2	GK
hCoV-19/env/Austria/CeMM18538/2021|EPI_ISL_5888810|2021-10-17	2021-10-17	Europe / Austria / Upper Austria / Freistadt	Environment	unknown	unknown	unkown	24h composite wastewater sample		B.1.617.2	GK
hCoV-19/env/Austria/CeMM18539/2021|EPI_ISL_5888811|2021-10-10	2021-10-10	Europe / Austria / Styria / Wildon	Environment	unknown	unknown	unkown	24h composite wastewater sample		B.1.617.2	GK
hCoV-19/env/Austria/CeMM18540/2021|EPI_ISL_5888812|2021-10-17	2021-10-17	Europe / Austria / Vorarlberg / Meiningen	Environment	unknown	unknown	unkown	24h composite wastewater sample		B.1.617.2	GK
hCoV-19/env/Austria/CeMM18541/2021|EPI_ISL_5888813|2021-10-17	2021-10-17	Europe / Austria / Vorarlberg / Dornbirn	Environment	unknown	unknown	unkown	24h composite wastewater sample		B.1.617.2	GK
hCoV-19/env/Austria/CeMM18542/2021|EPI_ISL_5888814|2021-10-15	2021-10-15	Europe / Austria / Vorarlberg / Bregenz	Environment	unknown	unknown	unkown	24h composite wastewater sample		B.1.617.2	GK
hCoV-19/env/Austria/CeMM18543/2021|EPI_ISL_5888815|2021-10-17	2021-10-17	Europe / Austria / Vorarlberg / Ludesch	Environment	unknown	unknown	unkown	24h composite wastewater sample		AY.103	GK
hCoV-19/env/Austria/CeMM18544/2021|EPI_ISL_5888816|2021-10-17	2021-10-17	Europe / Austria / Salzburg / Bergheim	Environment	unknown	unknown	unkown	24h composite wastewater sample		B.1.617.2	GK
hCoV-19/env/Austria/CeMM18545/2021|EPI_ISL_5888817|2021-10-13	2021-10-13	Europe / Austria / Salzburg / Pfarrwerfen	Environment	unknown	unknown	unkown	24h composite wastewater sample		B.1.617.2	GK
hCoV-19/env/Austria/CeMM18546/2021|EPI_ISL_5888818|2021-10-13	2021-10-13	Europe / Austria / Salzburg / Saalfelden am Steinernen Meer	Environment	unknown	unknown	unkown	24h composite wastewater sample		B.1.617.2	GK
hCoV-19/env/Austria/CeMM18547/2021|EPI_ISL_5888819|2021-10-17	2021-10-17	Europe / Austria / Vorarlberg / Hard	Environment	unknown	unknown	unkown	24h composite wastewater sample		B.1.617.2	GK
hCoV-19/env/Austria/CeMM18548/2021|EPI_ISL_5888820|2021-10-17	2021-10-17	Europe / Austria / Vorarlberg / Hohenems	Environment	unknown	unknown	unkown	24h composite wastewater sample		B.1.617.2	GK
hCoV-19/env/Austria/CeMM18549/2021|EPI_ISL_5888821|2021-10-10	2021-10-10	Europe / Austria / Burgenland / Eisenstadt	Environment	unknown	unknown	unkown	24h composite wastewater sample		B.1.617.2	GK
hCoV-19/env/Austria/CeMM18552/2021|EPI_ISL_5888823|2021-10-10	2021-10-10	Europe / Austria / Burgenland / Riedlingsdorf	Environment	unknown	unknown	unkown	24h composite wastewater sample		AY.46.6	G
hCoV-19/env/Austria/CeMM18554/2021|EPI_ISL_5888824|2021-10-17	2021-10-17	Europe / Austria / Carinthia / Rosegg	Environment	unknown	unknown	unkown	24h composite wastewater sample		B.1.617.2	GK
hCoV-19/env/Austria/CeMM18555/2021|EPI_ISL_5888825|2021-10-17	2021-10-17	Europe / Austria / Carinthia / Hermagor	Environment	unknown	unknown	unkown	24h composite wastewater sample		B.1.617.2	GK
hCoV-19/env/Austria/CeMM18556/2021|EPI_ISL_5888826|2021-10-10	2021-10-10	Europe / Austria / Lower Austria / Strasshof an der Nordbahn	Environment	unknown	unknown	unkown	24h composite wastewater sample		AY.43	GK
hCoV-19/env/Austria/CeMM18557/2021|EPI_ISL_5888827|2021-10-17	2021-10-17	Europe / Austria / Upper Austria / Auberg	Environment	unknown	unknown	unkown	24h composite wastewater sample		AY.43	GK
hCoV-19/env/Austria/CeMM18558/2021|EPI_ISL_5888828|2021-10-17	2021-10-17	Europe / Austria / Upper Austria / Perg	Environment	unknown	unknown	unkown	24h composite wastewater sample		AY.43	GK
hCoV-19/env/Austria/CeMM18559/2021|EPI_ISL_5888829|2021-10-17	2021-10-17	Europe / Austria / Upper Austria / Bad Goisern am HallstÃ¤ttersee	Environment	unknown	unknown	unkown	24h composite wastewater sample		AY.43	GK
hCoV-19/env/Austria/CeMM18560/2021|EPI_ISL_5888830|2021-10-17	2021-10-17	Europe / Austria / Upper Austria / Waizenkirchen	Environment	unknown	unknown	unkown	24h composite wastewater sample		B.1.617.2	GK
hCoV-19/env/Austria/CeMM18561/2021|EPI_ISL_5888831|2021-10-17	2021-10-17	Europe / Austria / Salzburg / Seekirchen am Wallersee	Environment	unknown	unknown	unkown	24h composite wastewater sample		B.1.617.2	GK
hCoV-19/env/Austria/CeMM18562/2021|EPI_ISL_5888832|2021-10-17	2021-10-17	Europe / Austria / Salzburg / Kuchl	Environment	unknown	unknown	unkown	24h composite wastewater sample		B.1.617.2	GK
hCoV-19/env/Austria/CeMM18563/2021|EPI_ISL_5888833|2021-10-13	2021-10-13	Europe / Austria / Salzburg / Tamsweg	Environment	unknown	unknown	unkown	24h composite wastewater sample		AY.9.2	GK
hCoV-19/env/Austria/CeMM18565/2021|EPI_ISL_5888834|2021-10-19	2021-10-19	Europe / Austria / Vienna / Wien	Environment	unknown	unknown	unkown	24h composite wastewater sample		B.1.617.2	GK
hCoV-19/env/Austria/CeMM18566/2021|EPI_ISL_5888835|2021-10-19	2021-10-19	Europe / Austria / Lower Austria / Klosterneuburg	Environment	unknown	unknown	unkown	24h composite wastewater sample		B.1.617.2	GK
hCoV-19/env/Austria/CeMM18567/2021|EPI_ISL_5888836|2021-10-19	2021-10-19	Europe / Austria / Vienna / Wien	Environment	unknown	unknown	unkown	24h composite wastewater sample		AY.43	GK
hCoV-19/env/USA/CA-SEARCH-55096/2021|EPI_ISL_5902306|2021-09-14	2021-09-14	North America / USA / California / San Diego	Environment	unknown	unknown	unknown	Wastewater		AY.44	GK
hCoV-19/env/USA/CA-SEARCH-55098/2021|EPI_ISL_5902307|2021-09-14	2021-09-14	North America / USA / California / San Diego	Environment	unknown	unknown	unknown	Wastewater		AY.103	GK
hCoV-19/env/USA/CA-SEARCH-55099/2021|EPI_ISL_5902308|2021-09-14	2021-09-14	North America / USA / California / San Diego	Environment	unknown	unknown	unknown	Wastewater		B.1.617.2	GK
hCoV-19/env/USA/CA-SEARCH-55100/2021|EPI_ISL_5902309|2021-09-14	2021-09-14	North America / USA / California / San Diego	Environment	unknown	unknown	unknown	Wastewater		AY.103	GK
hCoV-19/env/USA/CA-SEARCH-55101/2021|EPI_ISL_5902310|2021-09-14	2021-09-14	North America / USA / California / San Diego	Environment	unknown	unknown	unknown	Wastewater		B.1.617.2	GK
hCoV-19/env/USA/CA-SEARCH-55102/2021|EPI_ISL_5902311|2021-09-14	2021-09-14	North America / USA / California / San Diego	Environment	unknown	unknown	unknown	Wastewater		AY.44	GK
hCoV-19/env/USA/CA-SEARCH-55103/2021|EPI_ISL_5902312|2021-09-20	2021-09-20	North America / USA / California / San Diego	Environment	unknown	unknown	unknown	Wastewater		AY.118	GK
hCoV-19/env/USA/CA-SEARCH-55104/2021|EPI_ISL_5902313|2021-09-20	2021-09-20	North America / USA / California / San Diego	Environment	unknown	unknown	unknown	Wastewater		B.1.617.2	GK
hCoV-19/env/USA/CA-SEARCH-55105/2021|EPI_ISL_5902314|2021-09-20	2021-09-20	North America / USA / California / San Diego	Environment	unknown	unknown	unknown	Wastewater		B.1.617.2	GK
hCoV-19/env/USA/CA-SEARCH-55106/2021|EPI_ISL_5902315|2021-09-20	2021-09-20	North America / USA / California / San Diego	Environment	unknown	unknown	unknown	Wastewater		AY.44	GK
hCoV-19/env/USA/CA-SEARCH-55107/2021|EPI_ISL_5902316|2021-09-20	2021-09-20	North America / USA / California / San Diego	Environment	unknown	unknown	unknown	Wastewater		AY.43	GK
hCoV-19/env/USA/CA-SEARCH-55108/2021|EPI_ISL_5902317|2021-09-21	2021-09-21	North America / USA / California / San Diego	Environment	unknown	unknown	unknown	Wastewater		AY.44	GK
hCoV-19/env/USA/CA-SEARCH-55109/2021|EPI_ISL_5902318|2021-09-21	2021-09-21	North America / USA / California / San Diego	Environment	unknown	unknown	unknown	Wastewater		AY.44	GK
hCoV-19/env/USA/CA-SEARCH-55110/2021|EPI_ISL_5902319|2021-09-21	2021-09-21	North America / USA / California / San Diego	Environment	unknown	unknown	unknown	Wastewater		AY.103	GK
hCoV-19/env/USA/CA-SEARCH-55111/2021|EPI_ISL_5902320|2021-09-14	2021-09-14	North America / USA / California / San Diego	Environment	unknown	unknown	unknown	Wastewater		AY.44	GK
hCoV-19/env/USA/CA-SEARCH-55112/2021|EPI_ISL_5902321|2021-09-14	2021-09-14	North America / USA / California / San Diego	Environment	unknown	unknown	unknown	Wastewater		B.1.617.2	GK
hCoV-19/env/USA/CA-SEARCH-55113/2021|EPI_ISL_5902322|2021-09-14	2021-09-14	North America / USA / California / San Diego	Environment	unknown	unknown	unknown	Wastewater		AY.44	GK
hCoV-19/env/USA/CA-SEARCH-55114/2021|EPI_ISL_5902323|2021-09-14	2021-09-14	North America / USA / California / San Diego	Environment	unknown	unknown	unknown	Wastewater		AY.43	GK
hCoV-19/env/USA/CA-SEARCH-55115/2021|EPI_ISL_5902324|2021-09-14	2021-09-14	North America / USA / California / San Diego	Environment	unknown	unknown	unknown	Wastewater		AY.43	GK
hCoV-19/env/USA/CA-SEARCH-55116/2021|EPI_ISL_5902325|2021-09-14	2021-09-14	North America / USA / California / San Diego	Environment	unknown	unknown	unknown	Wastewater		AY.98	GK
hCoV-19/env/USA/CA-SEARCH-55118/2021|EPI_ISL_5902326|2021-09-14	2021-09-14	North America / USA / California / San Diego	Environment	unknown	unknown	unknown	Wastewater		AY.44	GK
hCoV-19/env/USA/CA-SEARCH-55119/2021|EPI_ISL_5902327|2021-09-21	2021-09-21	North America / USA / California / San Diego	Environment	unknown	unknown	unknown	Wastewater		B.1.617.2	GK
hCoV-19/env/USA/CA-SEARCH-55120/2021|EPI_ISL_5902328|2021-09-21	2021-09-21	North America / USA / California / San Diego	Environment	unknown	unknown	unknown	Wastewater		AY.103	GK
hCoV-19/env/USA/CA-SEARCH-55121/2021|EPI_ISL_5902329|2021-09-21	2021-09-21	North America / USA / California / San Diego	Environment	unknown	unknown	unknown	Wastewater		AY.43	GK
hCoV-19/env/USA/CA-SEARCH-55122/2021|EPI_ISL_5902330|2021-09-21	2021-09-21	North America / USA / California / San Diego	Environment	unknown	unknown	unknown	Wastewater		AY.43	GK
hCoV-19/env/USA/CA-SEARCH-55124/2021|EPI_ISL_5902332|2021-09-21	2021-09-21	North America / USA / California / San Diego	Environment	unknown	unknown	unknown	Wastewater		AY.44	GK
hCoV-19/env/USA/CA-SEARCH-55125/2021|EPI_ISL_5902333|2021-09-21	2021-09-21	North America / USA / California / San Diego	Environment	unknown	unknown	unknown	Wastewater		AY.43	GK
hCoV-19/env/USA/CA-SEARCH-55126/2021|EPI_ISL_5902334|2021-09-21	2021-09-21	North America / USA / California / San Diego	Environment	unknown	unknown	unknown	Wastewater		AY.43	GK
hCoV-19/env/USA/CA-SEARCH-55127/2021|EPI_ISL_5902335|2021-09-14	2021-09-14	North America / USA / California / San Diego	Environment	unknown	unknown	unknown	Wastewater		AY.25	GK
hCoV-19/env/USA/CA-SEARCH-55128/2021|EPI_ISL_5902336|2021-09-14	2021-09-14	North America / USA / California / San Diego	Environment	unknown	unknown	unknown	Wastewater		AY.118	GK
hCoV-19/env/USA/CA-SEARCH-55129/2021|EPI_ISL_5902337|2021-09-14	2021-09-14	North America / USA / California / San Diego	Environment	unknown	unknown	unknown	Wastewater		AY.118	GK
hCoV-19/env/USA/CA-SEARCH-55131/2021|EPI_ISL_5902338|2021-09-14	2021-09-14	North America / USA / California / San Diego	Environment	unknown	unknown	unknown	Wastewater		AY.118	GK
hCoV-19/env/USA/CA-SEARCH-55132/2021|EPI_ISL_5902339|2021-09-14	2021-09-14	North America / USA / California / San Diego	Environment	unknown	unknown	unknown	Wastewater		AY.118	GK
hCoV-19/env/USA/CA-SEARCH-55134/2021|EPI_ISL_5902340|2021-09-15	2021-09-15	North America / USA / California / San Diego	Environment	unknown	unknown	unknown	Wastewater		B.1.617.2	GK
hCoV-19/env/USA/CA-SEARCH-55135/2021|EPI_ISL_5902341|2021-09-21	2021-09-21	North America / USA / California / San Diego	Environment	unknown	unknown	unknown	Wastewater		B.1.617.2	GK
hCoV-19/env/USA/CA-SEARCH-55136/2021|EPI_ISL_5902342|2021-09-21	2021-09-21	North America / USA / California / San Diego	Environment	unknown	unknown	unknown	Wastewater		AY.101	GK
hCoV-19/env/USA/CA-SEARCH-55137/2021|EPI_ISL_5902343|2021-09-21	2021-09-21	North America / USA / California / San Diego	Environment	unknown	unknown	unknown	Wastewater		AY.118	GK
hCoV-19/env/USA/CA-SEARCH-55138/2021|EPI_ISL_5902344|2021-09-22	2021-09-22	North America / USA / California / San Diego	Environment	unknown	unknown	unknown	Wastewater		AY.44	GK
hCoV-19/env/USA/CA-SEARCH-55139/2021|EPI_ISL_5902345|2021-09-22	2021-09-22	North America / USA / California / San Diego	Environment	unknown	unknown	unknown	Wastewater		AY.98	GK
hCoV-19/env/USA/CA-SEARCH-55140/2021|EPI_ISL_5902346|2021-09-22	2021-09-22	North America / USA / California / San Diego	Environment	unknown	unknown	unknown	Wastewater		B.1.617.2	GK
hCoV-19/env/USA/CA-SEARCH-55141/2021|EPI_ISL_5902347|2021-09-22	2021-09-22	North America / USA / California / San Diego	Environment	unknown	unknown	unknown	Wastewater		AY.44	GK
hCoV-19/env/USA/CA-SEARCH-55142/2021|EPI_ISL_5902348|2021-09-22	2021-09-22	North America / USA / California / San Diego	Environment	unknown	unknown	unknown	Wastewater		B.1.617.2	GK
hCoV-19/env/USA/CA-SEARCH-55144/2021|EPI_ISL_5902349|2021-09-15	2021-09-15	North America / USA / California / San Diego	Environment	unknown	unknown	unknown	Wastewater		AY.44	GK
hCoV-19/env/USA/CA-SEARCH-55145/2021|EPI_ISL_5902350|2021-09-15	2021-09-15	North America / USA / California / San Diego	Environment	unknown	unknown	unknown	Wastewater		AY.43	GK
hCoV-19/env/USA/CA-SEARCH-55147/2021|EPI_ISL_5902351|2021-09-15	2021-09-15	North America / USA / California / San Diego	Environment	unknown	unknown	unknown	Wastewater		AY.118	GK
hCoV-19/env/USA/CA-SEARCH-55148/2021|EPI_ISL_5902352|2021-09-15	2021-09-15	North America / USA / California / San Diego	Environment	unknown	unknown	unknown	Wastewater		AY.43	GK
hCoV-19/env/USA/CA-SEARCH-55149/2021|EPI_ISL_5902353|2021-09-15	2021-09-15	North America / USA / California / San Diego	Environment	unknown	unknown	unknown	Wastewater		AY.44	GK
hCoV-19/env/USA/CA-SEARCH-55150/2021|EPI_ISL_5902354|2021-09-15	2021-09-15	North America / USA / California / San Diego	Environment	unknown	unknown	unknown	Wastewater		AY.44	GK
hCoV-19/env/USA/CA-SEARCH-55151/2021|EPI_ISL_5902355|2021-09-22	2021-09-22	North America / USA / California / San Diego	Environment	unknown	unknown	unknown	Wastewater		AY.25	GK
hCoV-19/env/USA/CA-SEARCH-55153/2021|EPI_ISL_5902356|2021-09-22	2021-09-22	North America / USA / California / San Diego	Environment	unknown	unknown	unknown	Wastewater		B.1.617.2	GK
hCoV-19/env/USA/CA-SEARCH-55154/2021|EPI_ISL_5902357|2021-09-22	2021-09-22	North America / USA / California / San Diego	Environment	unknown	unknown	unknown	Wastewater		B.1.617.2	GK
hCoV-19/env/USA/CA-SEARCH-55155/2021|EPI_ISL_5902358|2021-09-22	2021-09-22	North America / USA / California / San Diego	Environment	unknown	unknown	unknown	Wastewater		AY.44	GK
hCoV-19/env/USA/CA-SEARCH-55156/2021|EPI_ISL_5902359|2021-09-22	2021-09-22	North America / USA / California / San Diego	Environment	unknown	unknown	unknown	Wastewater		AY.44	GK
hCoV-19/env/USA/CA-SEARCH-55157/2021|EPI_ISL_5902360|2021-09-22	2021-09-22	North America / USA / California / San Diego	Environment	unknown	unknown	unknown	Wastewater		AY.44	GK
hCoV-19/env/USA/CA-SEARCH-55158/2021|EPI_ISL_5902361|2021-09-22	2021-09-22	North America / USA / California / San Diego	Environment	unknown	unknown	unknown	Wastewater		AY.44	GK
hCoV-19/env/USA/CA-SEARCH-55159/2021|EPI_ISL_5902362|2021-09-15	2021-09-15	North America / USA / California / San Diego	Environment	unknown	unknown	unknown	Wastewater		AY.118	GK
hCoV-19/env/USA/CA-SEARCH-55160/2021|EPI_ISL_5902363|2021-09-15	2021-09-15	North America / USA / California / San Diego	Environment	unknown	unknown	unknown	Wastewater		AY.118	GK
hCoV-19/env/USA/CA-SEARCH-55161/2021|EPI_ISL_5902364|2021-09-15	2021-09-15	North America / USA / California / San Diego	Environment	unknown	unknown	unknown	Wastewater		AY.43	GK
hCoV-19/env/USA/CA-SEARCH-55162/2021|EPI_ISL_5902365|2021-09-15	2021-09-15	North America / USA / California / San Diego	Environment	unknown	unknown	unknown	Wastewater		AY.118	GK
hCoV-19/env/USA/CA-SEARCH-55164/2021|EPI_ISL_5902366|2021-09-15	2021-09-15	North America / USA / California / San Diego	Environment	unknown	unknown	unknown	Wastewater		B.1.617.2	GK
hCoV-19/env/USA/CA-SEARCH-55165/2021|EPI_ISL_5902367|2021-09-15	2021-09-15	North America / USA / California / San Diego	Environment	unknown	unknown	unknown	Wastewater		AY.5	GK
hCoV-19/env/USA/CA-SEARCH-55166/2021|EPI_ISL_5902368|2021-09-15	2021-09-15	North America / USA / California / San Diego	Environment	unknown	unknown	unknown	Wastewater		AY.44	GK
hCoV-19/env/USA/CA-SEARCH-55167/2021|EPI_ISL_5902369|2021-09-22	2021-09-22	North America / USA / California / San Diego	Environment	unknown	unknown	unknown	Wastewater		AY.44	GK
hCoV-19/env/USA/CA-SEARCH-55168/2021|EPI_ISL_5902370|2021-09-22	2021-09-22	North America / USA / California / San Diego	Environment	unknown	unknown	unknown	Wastewater		AY.44	GK
hCoV-19/env/USA/CA-SEARCH-55169/2021|EPI_ISL_5902371|2021-09-22	2021-09-22	North America / USA / California / San Diego	Environment	unknown	unknown	unknown	Wastewater		AY.118	GK
hCoV-19/env/USA/CA-SEARCH-55170/2021|EPI_ISL_5902372|2021-09-19	2021-09-19	North America / USA / California / San Diego	Environment	unknown	unknown	unknown	Wastewater		AY.103	GK
hCoV-19/env/USA/CA-SEARCH-55171/2021|EPI_ISL_5902373|2021-09-19	2021-09-19	North America / USA / California / San Diego	Environment	unknown	unknown	unknown	Wastewater		AY.103	GK
hCoV-19/env/USA/CA-SEARCH-55172/2021|EPI_ISL_5902374|2021-09-20	2021-09-20	North America / USA / California / San Diego	Environment	unknown	unknown	unknown	Wastewater		AY.103	GK
hCoV-19/env/USA/CA-SEARCH-55173/2021|EPI_ISL_5902375|2021-09-20	2021-09-20	North America / USA / California / San Diego	Environment	unknown	unknown	unknown	Wastewater		AY.44	GK
hCoV-19/env/USA/CA-SEARCH-55174/2021|EPI_ISL_5902376|2021-09-22	2021-09-22	North America / USA / California / San Diego	Environment	unknown	unknown	unknown	Wastewater		B.1.617.2	GK
hCoV-19/env/USA/CA-SEARCH-55175/2021|EPI_ISL_5902377|2021-09-15	2021-09-15	North America / USA / California / San Diego	Environment	unknown	unknown	unknown	Wastewater		AY.43	GK
hCoV-19/env/USA/CA-SEARCH-55176/2021|EPI_ISL_5902378|2021-09-15	2021-09-15	North America / USA / California / San Diego	Environment	unknown	unknown	unknown	Wastewater		AY.118	GK
hCoV-19/env/USA/CA-SEARCH-55178/2021|EPI_ISL_5902379|2021-09-15	2021-09-15	North America / USA / California / San Diego	Environment	unknown	unknown	unknown	Wastewater		AY.118	GK
hCoV-19/env/USA/CA-SEARCH-55179/2021|EPI_ISL_5902380|2021-09-12	2021-09-12	North America / USA / California / San Diego	Environment	unknown	unknown	unknown	Wastewater		AY.118	GK
hCoV-19/env/USA/CA-SEARCH-55180/2021|EPI_ISL_5902381|2021-09-12	2021-09-12	North America / USA / California / San Diego	Environment	unknown	unknown	unknown	Wastewater		AY.44	GK
hCoV-19/env/USA/CA-SEARCH-55181/2021|EPI_ISL_5902382|2021-09-13	2021-09-13	North America / USA / California / San Diego	Environment	unknown	unknown	unknown	Wastewater		AY.43	GK
hCoV-19/env/USA/CA-SEARCH-55182/2021|EPI_ISL_5902383|2021-09-13	2021-09-13	North America / USA / California / San Diego	Environment	unknown	unknown	unknown	Wastewater		AY.44	GK
hCoV-19/env/USA/CA-SEARCH-55183/2021|EPI_ISL_5902384|2021-09-22	2021-09-22	North America / USA / California / San Diego	Environment	unknown	unknown	unknown	Wastewater		B.1.617.2	GK
hCoV-19/env/USA/CA-SEARCH-55184/2021|EPI_ISL_5902385|2021-09-19	2021-09-19	North America / USA / California / San Diego	Environment	unknown	unknown	unknown	Wastewater		B.1.617.2	GK
hCoV-19/env/USA/CA-SEARCH-55185/2021|EPI_ISL_5902386|2021-09-20	2021-09-20	North America / USA / California / San Diego	Environment	unknown	unknown	unknown	Wastewater		AY.44	GK
hCoV-19/env/USA/CA-SEARCH-55186/2021|EPI_ISL_5902387|2021-09-22	2021-09-22	North America / USA / California / San Diego	Environment	unknown	unknown	unknown	Wastewater		B.1.617.2	GK
hCoV-19/env/USA/CA-SEARCH-55187/2021|EPI_ISL_5902388|2021-09-19	2021-09-19	North America / USA / California / San Diego	Environment	unknown	unknown	unknown	Wastewater		B.1.617.2	GK
hCoV-19/env/USA/CA-SEARCH-55188/2021|EPI_ISL_5902389|2021-09-20	2021-09-20	North America / USA / California / San Diego	Environment	unknown	unknown	unknown	Wastewater		AY.44	GK
hCoV-19/env/USA/CA-SEARCH-55189/2021|EPI_ISL_5902390|2021-09-22	2021-09-22	North America / USA / California / San Diego	Environment	unknown	unknown	unknown	Wastewater		B.1.617.2	GK
hCoV-19/env/USA/CA-SEARCH-55190/2021|EPI_ISL_5902391|2021-09-23	2021-09-23	North America / USA / California / San Diego	Environment	unknown	unknown	unknown	Wastewater		AY.103	GK
hCoV-19/env/USA/CA-SEARCH-55192/2021|EPI_ISL_5902392|2021-09-15	2021-09-15	North America / USA / California / San Diego	Environment	unknown	unknown	unknown	Wastewater		AY.20	GK
hCoV-19/env/USA/CA-SEARCH-55193/2021|EPI_ISL_5902393|2021-09-16	2021-09-16	North America / USA / California / San Diego	Environment	unknown	unknown	unknown	Wastewater		AY.103	GK
hCoV-19/env/USA/CA-SEARCH-55194/2021|EPI_ISL_5902394|2021-09-16	2021-09-16	North America / USA / California / San Diego	Environment	unknown	unknown	unknown	Wastewater		AY.118	GK
hCoV-19/env/USA/CA-SEARCH-55195/2021|EPI_ISL_5902395|2021-09-16	2021-09-16	North America / USA / California / San Diego	Environment	unknown	unknown	unknown	Wastewater		AY.118	GK
hCoV-19/env/USA/CA-SEARCH-55196/2021|EPI_ISL_5902396|2021-09-16	2021-09-16	North America / USA / California / San Diego	Environment	unknown	unknown	unknown	Wastewater		B.1.617.2	GK
hCoV-19/env/USA/CA-SEARCH-55197/2021|EPI_ISL_5902397|2021-09-16	2021-09-16	North America / USA / California / San Diego	Environment	unknown	unknown	unknown	Wastewater		B.1.617.2	GK
hCoV-19/env/USA/CA-SEARCH-55198/2021|EPI_ISL_5902398|2021-09-16	2021-09-16	North America / USA / California / San Diego	Environment	unknown	unknown	unknown	Wastewater		AY.44	GK
hCoV-19/env/USA/CA-SEARCH-55199/2021|EPI_ISL_5902399|2021-09-23	2021-09-23	North America / USA / California / San Diego	Environment	unknown	unknown	unknown	Wastewater		B.1.617.2	GK
hCoV-19/env/USA/CA-SEARCH-55200/2021|EPI_ISL_5902400|2021-09-23	2021-09-23	North America / USA / California / San Diego	Environment	unknown	unknown	unknown	Wastewater		AY.43	GK
hCoV-19/env/USA/CA-SEARCH-55201/2021|EPI_ISL_5902401|2021-09-23	2021-09-23	North America / USA / California / San Diego	Environment	unknown	unknown	unknown	Wastewater		AY.43	GK
hCoV-19/env/USA/CA-SEARCH-55202/2021|EPI_ISL_5902402|2021-09-23	2021-09-23	North America / USA / California / San Diego	Environment	unknown	unknown	unknown	Wastewater		AY.44	GK
hCoV-19/env/USA/CA-SEARCH-55203/2021|EPI_ISL_5902403|2021-09-23	2021-09-23	North America / USA / California / San Diego	Environment	unknown	unknown	unknown	Wastewater		AY.93	GK
hCoV-19/env/USA/CA-SEARCH-55204/2021|EPI_ISL_5902404|2021-09-23	2021-09-23	North America / USA / California / San Diego	Environment	unknown	unknown	unknown	Wastewater		AY.44	GK
hCoV-19/env/USA/CA-SEARCH-55205/2021|EPI_ISL_5902405|2021-09-23	2021-09-23	North America / USA / California / San Diego	Environment	unknown	unknown	unknown	Wastewater		AY.118	GK
hCoV-19/env/USA/CA-SEARCH-55206/2021|EPI_ISL_5902406|2021-09-23	2021-09-23	North America / USA / California / San Diego	Environment	unknown	unknown	unknown	Wastewater		B.1.617.2	GK
hCoV-19/env/USA/CA-SEARCH-55209/2021|EPI_ISL_5902407|2021-09-16	2021-09-16	North America / USA / California / San Diego	Environment	unknown	unknown	unknown	Wastewater		AY.118	GK
hCoV-19/env/USA/CA-SEARCH-55210/2021|EPI_ISL_5902408|2021-09-16	2021-09-16	North America / USA / California / San Diego	Environment	unknown	unknown	unknown	Wastewater		AY.118	GK
hCoV-19/env/USA/CA-SEARCH-55211/2021|EPI_ISL_5902409|2021-09-16	2021-09-16	North America / USA / California / San Diego	Environment	unknown	unknown	unknown	Wastewater		AY.118	GK
hCoV-19/env/USA/CA-SEARCH-55212/2021|EPI_ISL_5902410|2021-09-16	2021-09-16	North America / USA / California / San Diego	Environment	unknown	unknown	unknown	Wastewater		B.1.617.2	GK
hCoV-19/env/USA/CA-SEARCH-55214/2021|EPI_ISL_5902411|2021-09-16	2021-09-16	North America / USA / California / San Diego	Environment	unknown	unknown	unknown	Wastewater		AY.44	GK
hCoV-19/env/USA/CA-SEARCH-55215/2021|EPI_ISL_5902412|2021-09-23	2021-09-23	North America / USA / California / San Diego	Environment	unknown	unknown	unknown	Wastewater		AY.43	GK
hCoV-19/env/USA/CA-SEARCH-55216/2021|EPI_ISL_5902413|2021-09-23	2021-09-23	North America / USA / California / San Diego	Environment	unknown	unknown	unknown	Wastewater		B.1.617.2	GK
hCoV-19/env/USA/CA-SEARCH-55217/2021|EPI_ISL_5902414|2021-09-23	2021-09-23	North America / USA / California / San Diego	Environment	unknown	unknown	unknown	Wastewater		B.1.617.2	GK
hCoV-19/env/USA/CA-SEARCH-55218/2021|EPI_ISL_5902415|2021-09-23	2021-09-23	North America / USA / California / San Diego	Environment	unknown	unknown	unknown	Wastewater		AY.44	GK
hCoV-19/env/USA/CA-SEARCH-55219/2021|EPI_ISL_5902416|2021-09-23	2021-09-23	North America / USA / California / San Diego	Environment	unknown	unknown	unknown	Wastewater		AY.43	GK
hCoV-19/env/USA/CA-SEARCH-55220/2021|EPI_ISL_5902417|2021-09-23	2021-09-23	North America / USA / California / San Diego	Environment	unknown	unknown	unknown	Wastewater		AY.119	GK
hCoV-19/env/USA/CA-SEARCH-55221/2021|EPI_ISL_5902418|2021-09-23	2021-09-23	North America / USA / California / San Diego	Environment	unknown	unknown	unknown	Wastewater		AY.43	GK
hCoV-19/env/USA/CA-SEARCH-55222/2021|EPI_ISL_5902419|2021-09-23	2021-09-23	North America / USA / California / San Diego	Environment	unknown	unknown	unknown	Wastewater		AY.44	GK
hCoV-19/env/USA/CA-SEARCH-55224/2021|EPI_ISL_5902420|2021-09-16	2021-09-16	North America / USA / California / San Diego	Environment	unknown	unknown	unknown	Wastewater		B.1.617.2	GK
hCoV-19/env/USA/CA-SEARCH-55226/2021|EPI_ISL_5902421|2021-09-17	2021-09-17	North America / USA / California / San Diego	Environment	unknown	unknown	unknown	Wastewater		B.1.617.2	GK
hCoV-19/env/USA/CA-SEARCH-55227/2021|EPI_ISL_5902422|2021-09-17	2021-09-17	North America / USA / California / San Diego	Environment	unknown	unknown	unknown	Wastewater		AY.44	GK
hCoV-19/env/USA/CA-SEARCH-55229/2021|EPI_ISL_5902423|2021-09-17	2021-09-17	North America / USA / California / San Diego	Environment	unknown	unknown	unknown	Wastewater		AY.103	GK
hCoV-19/env/USA/CA-SEARCH-55230/2021|EPI_ISL_5902424|2021-09-17	2021-09-17	North America / USA / California / San Diego	Environment	unknown	unknown	unknown	Wastewater		AY.43	GK
hCoV-19/env/USA/CA-SEARCH-55232/2021|EPI_ISL_5902425|2021-09-23	2021-09-23	North America / USA / California / San Diego	Environment	unknown	unknown	unknown	Wastewater		AY.43	GK
hCoV-19/env/USA/CA-SEARCH-55233/2021|EPI_ISL_5902426|2021-09-23	2021-09-23	North America / USA / California / San Diego	Environment	unknown	unknown	unknown	Wastewater		AY.43	GK
hCoV-19/env/USA/CA-SEARCH-55234/2021|EPI_ISL_5902427|2021-09-23	2021-09-23	North America / USA / California / San Diego	Environment	unknown	unknown	unknown	Wastewater		AY.98	GK
hCoV-19/env/USA/CA-SEARCH-55236/2021|EPI_ISL_5902428|2021-09-24	2021-09-24	North America / USA / California / San Diego	Environment	unknown	unknown	unknown	Wastewater		AY.103	GK
hCoV-19/env/USA/CA-SEARCH-55237/2021|EPI_ISL_5902429|2021-09-24	2021-09-24	North America / USA / California / San Diego	Environment	unknown	unknown	unknown	Wastewater		AY.43	GK
hCoV-19/env/USA/CA-SEARCH-55238/2021|EPI_ISL_5902430|2021-09-24	2021-09-24	North America / USA / California / San Diego	Environment	unknown	unknown	unknown	Wastewater		B.1.617.2	GK
hCoV-19/env/USA/CA-SEARCH-55242/2021|EPI_ISL_5902432|2021-09-17	2021-09-17	North America / USA / California / San Diego	Environment	unknown	unknown	unknown	Wastewater		B.1.617.2	GK
hCoV-19/env/USA/CA-SEARCH-55245/2021|EPI_ISL_5902433|2021-09-18	2021-09-18	North America / USA / California / San Diego	Environment	unknown	unknown	unknown	Wastewater		B.1.617.2	GK
hCoV-19/env/USA/CA-SEARCH-55247/2021|EPI_ISL_5902434|2021-09-24	2021-09-24	North America / USA / California / San Diego	Environment	unknown	unknown	unknown	Wastewater		B.1.617.2	GK
hCoV-19/env/USA/CA-SEARCH-55248/2021|EPI_ISL_5902435|2021-09-24	2021-09-24	North America / USA / California / San Diego	Environment	unknown	unknown	unknown	Wastewater		AY.44	GK
hCoV-19/env/USA/CA-SEARCH-55249/2021|EPI_ISL_5902440|2021-09-24	2021-09-24	North America / USA / California / San Diego	Environment	unknown	unknown	unknown	Wastewater		AY.43	GK
hCoV-19/env/USA/CA-SEARCH-55250/2021|EPI_ISL_5902441|2021-09-24	2021-09-24	North America / USA / California / San Diego	Environment	unknown	unknown	unknown	Wastewater		AY.43	GK
hCoV-19/env/USA/CA-SEARCH-55251/2021|EPI_ISL_5902442|2021-09-24	2021-09-24	North America / USA / California / San Diego	Environment	unknown	unknown	unknown	Wastewater		AY.44	GK
hCoV-19/env/USA/CA-SEARCH-55252/2021|EPI_ISL_5902443|2021-09-24	2021-09-24	North America / USA / California / San Diego	Environment	unknown	unknown	unknown	Wastewater		AY.44	GK
hCoV-19/env/USA/CA-SEARCH-55253/2021|EPI_ISL_5902444|2021-09-25	2021-09-25	North America / USA / California / San Diego	Environment	unknown	unknown	unknown	Wastewater		B.1.617.2	GK
hCoV-19/env/USA/CA-SEARCH-55254/2021|EPI_ISL_5902445|2021-09-25	2021-09-25	North America / USA / California / San Diego	Environment	unknown	unknown	unknown	Wastewater		B.1.617.2	GK
hCoV-19/env/USA/CA-SEARCH-55256/2021|EPI_ISL_5902446|2021-09-18	2021-09-18	North America / USA / California / San Diego	Environment	unknown	unknown	unknown	Wastewater		AY.118	GK
hCoV-19/env/USA/CA-SEARCH-55257/2021|EPI_ISL_5902447|2021-09-18	2021-09-18	North America / USA / California / San Diego	Environment	unknown	unknown	unknown	Wastewater		AY.118	GK
hCoV-19/env/USA/CA-SEARCH-55259/2021|EPI_ISL_5902448|2021-09-19	2021-09-19	North America / USA / California / San Diego	Environment	unknown	unknown	unknown	Wastewater		AY.118	GK
hCoV-19/env/USA/CA-SEARCH-55262/2021|EPI_ISL_5902449|2021-09-19	2021-09-19	North America / USA / California / San Diego	Environment	unknown	unknown	unknown	Wastewater		AY.98	GK
hCoV-19/env/USA/CA-SEARCH-55264/2021|EPI_ISL_5902450|2021-09-25	2021-09-25	North America / USA / California / San Diego	Environment	unknown	unknown	unknown	Wastewater		B.1.617.2	GK
hCoV-19/env/USA/CA-SEARCH-55265/2021|EPI_ISL_5902451|2021-09-25	2021-09-25	North America / USA / California / San Diego	Environment	unknown	unknown	unknown	Wastewater		AY.43	GK
hCoV-19/env/USA/CA-SEARCH-55266/2021|EPI_ISL_5902452|2021-09-26	2021-09-26	North America / USA / California / San Diego	Environment	unknown	unknown	unknown	Wastewater		AY.43	GK
hCoV-19/env/USA/CA-SEARCH-55267/2021|EPI_ISL_5902453|2021-09-26	2021-09-26	North America / USA / California / San Diego	Environment	unknown	unknown	unknown	Wastewater		B.1.617.2	GK
hCoV-19/env/USA/CA-SEARCH-55268/2021|EPI_ISL_5902454|2021-09-25	2021-09-25	North America / USA / California / San Diego	Environment	unknown	unknown	unknown	Wastewater		AY.103	GK
hCoV-19/env/USA/CA-SEARCH-55269/2021|EPI_ISL_5902455|2021-09-26	2021-09-26	North America / USA / California / San Diego	Environment	unknown	unknown	unknown	Wastewater		B.1.617.2	GK
hCoV-19/env/USA/CA-SEARCH-55270/2021|EPI_ISL_5902456|2021-09-26	2021-09-26	North America / USA / California / San Diego	Environment	unknown	unknown	unknown	Wastewater		B.1.617.2	GK
hCoV-19/env/USA/CA-SEARCH-55272/2021|EPI_ISL_5902457|2021-09-20	2021-09-20	North America / USA / California / San Diego	Environment	unknown	unknown	unknown	Wastewater		AY.118	GK
hCoV-19/env/USA/CA-SEARCH-55273/2021|EPI_ISL_5902458|2021-09-20	2021-09-20	North America / USA / California / San Diego	Environment	unknown	unknown	unknown	Wastewater		AY.118	GK
hCoV-19/env/USA/CA-SEARCH-55275/2021|EPI_ISL_5902459|2021-09-20	2021-09-20	North America / USA / California / San Diego	Environment	unknown	unknown	unknown	Wastewater		AY.118	GK
hCoV-19/env/USA/CA-SEARCH-55278/2021|EPI_ISL_5902460|2021-09-20	2021-09-20	North America / USA / California / San Diego	Environment	unknown	unknown	unknown	Wastewater		AY.43	GK
hCoV-19/env/USA/CA-SEARCH-55279/2021|EPI_ISL_5902461|2021-09-26	2021-09-26	North America / USA / California / San Diego	Environment	unknown	unknown	unknown	Wastewater		AY.98	GK
hCoV-19/env/USA/CA-SEARCH-55280/2021|EPI_ISL_5902462|2021-09-27	2021-09-27	North America / USA / California / San Diego	Environment	unknown	unknown	unknown	Wastewater		AY.45	GK
hCoV-19/env/USA/CA-SEARCH-55281/2021|EPI_ISL_5902463|2021-09-27	2021-09-27	North America / USA / California / San Diego	Environment	unknown	unknown	unknown	Wastewater		AY.103	GK
hCoV-19/env/USA/CA-SEARCH-55283/2021|EPI_ISL_5902464|2021-09-27	2021-09-27	North America / USA / California / San Diego	Environment	unknown	unknown	unknown	Wastewater		B.1.617.2	GK
hCoV-19/env/USA/CA-SEARCH-55284/2021|EPI_ISL_5902465|2021-09-27	2021-09-27	North America / USA / California / San Diego	Environment	unknown	unknown	unknown	Wastewater		B.1.617.2	GK
hCoV-19/env/USA/CA-SEARCH-55285/2021|EPI_ISL_5902466|2021-09-27	2021-09-27	North America / USA / California / San Diego	Environment	unknown	unknown	unknown	Wastewater		B.1.617.2	GK
hCoV-19/env/USA/CA-SEARCH-55286/2021|EPI_ISL_5902467|2021-09-27	2021-09-27	North America / USA / California / San Diego	Environment	unknown	unknown	unknown	Wastewater		B.1.617.2	GK
hCoV-19/env/USA/CA-SEARCH-55287/2021|EPI_ISL_5902468|2021-09-28	2021-09-28	North America / USA / California / San Diego	Environment	unknown	unknown	unknown	Wastewater		AY.118	GK
hCoV-19/env/USA/CA-SEARCH-55288/2021|EPI_ISL_5902469|2021-09-28	2021-09-28	North America / USA / California / San Diego	Environment	unknown	unknown	unknown	Wastewater		AY.118	GK
hCoV-19/env/USA/CA-SEARCH-55289/2021|EPI_ISL_5902470|2021-09-28	2021-09-28	North America / USA / California / San Diego	Environment	unknown	unknown	unknown	Wastewater		AY.118	GK
hCoV-19/env/USA/CA-SEARCH-55290/2021|EPI_ISL_5902471|2021-09-28	2021-09-28	North America / USA / California / San Diego	Environment	unknown	unknown	unknown	Wastewater		AY.118	GK
hCoV-19/env/USA/CA-SEARCH-55291/2021|EPI_ISL_5902472|2021-09-28	2021-09-28	North America / USA / California / San Diego	Environment	unknown	unknown	unknown	Wastewater		AY.118	GK
hCoV-19/env/USA/CA-SEARCH-55292/2021|EPI_ISL_5902473|2021-09-28	2021-09-28	North America / USA / California / San Diego	Environment	unknown	unknown	unknown	Wastewater		AY.43	GK
hCoV-19/env/USA/CA-SEARCH-55293/2021|EPI_ISL_5902474|2021-09-28	2021-09-28	North America / USA / California / San Diego	Environment	unknown	unknown	unknown	Wastewater		AY.118	GK
hCoV-19/env/USA/CA-SEARCH-55296/2021|EPI_ISL_5902475|2021-10-01	2021-10-01	North America / USA / California / San Diego	Environment	unknown	unknown	unknown	Wastewater		AY.43	GK
hCoV-19/env/USA/CA-SEARCH-55297/2021|EPI_ISL_5902476|2021-10-01	2021-10-01	North America / USA / California / San Diego	Environment	unknown	unknown	unknown	Wastewater		AY.43	GK
hCoV-19/env/USA/CA-SEARCH-55298/2021|EPI_ISL_5902477|2021-10-01	2021-10-01	North America / USA / California / San Diego	Environment	unknown	unknown	unknown	Wastewater		AY.5.3	GK
hCoV-19/env/USA/CA-SEARCH-55299/2021|EPI_ISL_5902478|2021-10-01	2021-10-01	North America / USA / California / San Diego	Environment	unknown	unknown	unknown	Wastewater		B.1.617.2	GK
hCoV-19/env/USA/CA-SEARCH-55300/2021|EPI_ISL_5902479|2021-10-01	2021-10-01	North America / USA / California / San Diego	Environment	unknown	unknown	unknown	Wastewater		B.1.617.2	GK
hCoV-19/env/USA/CA-SEARCH-55301/2021|EPI_ISL_5902480|2021-10-01	2021-10-01	North America / USA / California / San Diego	Environment	unknown	unknown	unknown	Wastewater		AY.44	GK
hCoV-19/env/USA/CA-SEARCH-55302/2021|EPI_ISL_5902481|2021-10-01	2021-10-01	North America / USA / California / San Diego	Environment	unknown	unknown	unknown	Wastewater		B.1.617.2	GK
hCoV-19/env/USA/CA-SEARCH-55304/2021|EPI_ISL_5902482|2021-09-28	2021-09-28	North America / USA / California / San Diego	Environment	unknown	unknown	unknown	Wastewater		AY.119	GK
hCoV-19/env/USA/CA-SEARCH-55305/2021|EPI_ISL_5902483|2021-09-28	2021-09-28	North America / USA / California / San Diego	Environment	unknown	unknown	unknown	Wastewater		AY.118	GK
hCoV-19/env/USA/CA-SEARCH-55306/2021|EPI_ISL_5902484|2021-09-28	2021-09-28	North America / USA / California / San Diego	Environment	unknown	unknown	unknown	Wastewater		AY.43	GK
hCoV-19/env/USA/CA-SEARCH-55307/2021|EPI_ISL_5902485|2021-09-28	2021-09-28	North America / USA / California / San Diego	Environment	unknown	unknown	unknown	Wastewater		AY.118	GK
hCoV-19/env/USA/CA-SEARCH-55309/2021|EPI_ISL_5902486|2021-09-29	2021-09-29	North America / USA / California / San Diego	Environment	unknown	unknown	unknown	Wastewater		B.1.617.2	GK
hCoV-19/env/USA/CA-SEARCH-55310/2021|EPI_ISL_5902487|2021-09-29	2021-09-29	North America / USA / California / San Diego	Environment	unknown	unknown	unknown	Wastewater		B.1.617.2	GK
hCoV-19/env/USA/CA-SEARCH-55311/2021|EPI_ISL_5902488|2021-10-01	2021-10-01	North America / USA / California / San Diego	Environment	unknown	unknown	unknown	Wastewater		B.1.617.2	GK
hCoV-19/env/USA/CA-SEARCH-55316/2021|EPI_ISL_5902489|2021-10-01	2021-10-01	North America / USA / California / San Diego	Environment	unknown	unknown	unknown	Wastewater		B.1.617.2	GK
hCoV-19/env/USA/CA-SEARCH-55317/2021|EPI_ISL_5902490|2021-10-01	2021-10-01	North America / USA / California / San Diego	Environment	unknown	unknown	unknown	Wastewater		B.1.617.2	GK
hCoV-19/env/USA/CA-SEARCH-55318/2021|EPI_ISL_5902491|2021-10-02	2021-10-02	North America / USA / California / San Diego	Environment	unknown	unknown	unknown	Wastewater		AY.44	GK
hCoV-19/env/USA/CA-SEARCH-55319/2021|EPI_ISL_5902492|2021-09-29	2021-09-29	North America / USA / California / San Diego	Environment	unknown	unknown	unknown	Wastewater		AY.43	GK
hCoV-19/env/USA/CA-SEARCH-55320/2021|EPI_ISL_5902493|2021-09-29	2021-09-29	North America / USA / California / San Diego	Environment	unknown	unknown	unknown	Wastewater		AY.118	GK
hCoV-19/env/USA/CA-SEARCH-55321/2021|EPI_ISL_5902494|2021-09-29	2021-09-29	North America / USA / California / San Diego	Environment	unknown	unknown	unknown	Wastewater		AY.118	GK
hCoV-19/env/USA/CA-SEARCH-55325/2021|EPI_ISL_5902495|2021-09-29	2021-09-29	North America / USA / California / San Diego	Environment	unknown	unknown	unknown	Wastewater		AY.44	GK
hCoV-19/env/USA/CA-SEARCH-55326/2021|EPI_ISL_5902496|2021-09-29	2021-09-29	North America / USA / California / San Diego	Environment	unknown	unknown	unknown	Wastewater		AY.98	GK
hCoV-19/env/USA/CA-SEARCH-55327/2021|EPI_ISL_5902497|2021-10-02	2021-10-02	North America / USA / California / San Diego	Environment	unknown	unknown	unknown	Wastewater		AY.44	GK
hCoV-19/env/USA/CA-SEARCH-55328/2021|EPI_ISL_5902498|2021-10-02	2021-10-02	North America / USA / California / San Diego	Environment	unknown	unknown	unknown	Wastewater		B.1.617.2	GK
hCoV-19/env/USA/CA-SEARCH-55330/2021|EPI_ISL_5902499|2021-10-02	2021-10-02	North America / USA / California / San Diego	Environment	unknown	unknown	unknown	Wastewater		AY.43	GK
hCoV-19/env/USA/CA-SEARCH-55331/2021|EPI_ISL_5902500|2021-10-02	2021-10-02	North America / USA / California / San Diego	Environment	unknown	unknown	unknown	Wastewater		B.1.617.2	GK
hCoV-19/env/USA/CA-SEARCH-55332/2021|EPI_ISL_5902501|2021-10-02	2021-10-02	North America / USA / California / San Diego	Environment	unknown	unknown	unknown	Wastewater		AY.43	GK
hCoV-19/env/USA/CA-SEARCH-55333/2021|EPI_ISL_5902502|2021-10-02	2021-10-02	North America / USA / California / San Diego	Environment	unknown	unknown	unknown	Wastewater		B.1.617.2	GK
hCoV-19/env/USA/CA-SEARCH-55334/2021|EPI_ISL_5902503|2021-10-03	2021-10-03	North America / USA / California / San Diego	Environment	unknown	unknown	unknown	Wastewater		B.1.617.2	GK
hCoV-19/env/USA/CA-SEARCH-55335/2021|EPI_ISL_5902504|2021-09-29	2021-09-29	North America / USA / California / San Diego	Environment	unknown	unknown	unknown	Wastewater		AY.118	GK
hCoV-19/env/USA/CA-SEARCH-55336/2021|EPI_ISL_5902505|2021-09-29	2021-09-29	North America / USA / California / San Diego	Environment	unknown	unknown	unknown	Wastewater		AY.118	GK
hCoV-19/env/USA/CA-SEARCH-55337/2021|EPI_ISL_5902506|2021-09-29	2021-09-29	North America / USA / California / San Diego	Environment	unknown	unknown	unknown	Wastewater		AY.118	GK
hCoV-19/env/USA/CA-SEARCH-55338/2021|EPI_ISL_5902507|2021-09-29	2021-09-29	North America / USA / California / San Diego	Environment	unknown	unknown	unknown	Wastewater		AY.118	GK
hCoV-19/env/USA/CA-SEARCH-55339/2021|EPI_ISL_5902510|2021-09-29	2021-09-29	North America / USA / California / San Diego	Environment	unknown	unknown	unknown	Wastewater		AY.118	GK
hCoV-19/env/USA/CA-SEARCH-55340/2021|EPI_ISL_5902511|2021-09-29	2021-09-29	North America / USA / California / San Diego	Environment	unknown	unknown	unknown	Wastewater		AY.98	GK
hCoV-19/env/USA/CA-SEARCH-55343/2021|EPI_ISL_5902512|2021-10-03	2021-10-03	North America / USA / California / San Diego	Environment	unknown	unknown	unknown	Wastewater		AY.44	GK
hCoV-19/env/USA/CA-SEARCH-55344/2021|EPI_ISL_5902513|2021-10-03	2021-10-03	North America / USA / California / San Diego	Environment	unknown	unknown	unknown	Wastewater		AY.43	GK
hCoV-19/env/USA/CA-SEARCH-55345/2021|EPI_ISL_5902514|2021-10-03	2021-10-03	North America / USA / California / San Diego	Environment	unknown	unknown	unknown	Wastewater		B.1.617.2	GK
hCoV-19/env/USA/CA-SEARCH-55346/2021|EPI_ISL_5902515|2021-10-03	2021-10-03	North America / USA / California / San Diego	Environment	unknown	unknown	unknown	Wastewater		AY.43	GK
hCoV-19/env/USA/CA-SEARCH-55347/2021|EPI_ISL_5902516|2021-10-03	2021-10-03	North America / USA / California / San Diego	Environment	unknown	unknown	unknown	Wastewater		AY.43	GK
hCoV-19/env/USA/CA-SEARCH-55349/2021|EPI_ISL_5902517|2021-10-03	2021-10-03	North America / USA / California / San Diego	Environment	unknown	unknown	unknown	Wastewater		B.1.617.2	GK
hCoV-19/env/USA/CA-SEARCH-55350/2021|EPI_ISL_5902518|2021-10-03	2021-10-03	North America / USA / California / San Diego	Environment	unknown	unknown	unknown	Wastewater		AY.44	GK
hCoV-19/env/USA/CA-SEARCH-55351/2021|EPI_ISL_5902519|2021-09-30	2021-09-30	North America / USA / California / San Diego	Environment	unknown	unknown	unknown	Wastewater		AY.118	GK
hCoV-19/env/USA/CA-SEARCH-55352/2021|EPI_ISL_5902520|2021-09-30	2021-09-30	North America / USA / California / San Diego	Environment	unknown	unknown	unknown	Wastewater		AY.103	GK
hCoV-19/env/USA/CA-SEARCH-55353/2021|EPI_ISL_5902521|2021-09-30	2021-09-30	North America / USA / California / San Diego	Environment	unknown	unknown	unknown	Wastewater		B.1.617.2	GK
hCoV-19/env/USA/CA-SEARCH-55354/2021|EPI_ISL_5902522|2021-09-30	2021-09-30	North America / USA / California / San Diego	Environment	unknown	unknown	unknown	Wastewater		AY.43	GK
hCoV-19/env/USA/CA-SEARCH-55355/2021|EPI_ISL_5902523|2021-09-30	2021-09-30	North America / USA / California / San Diego	Environment	unknown	unknown	unknown	Wastewater		AY.43	GK
hCoV-19/env/USA/CA-SEARCH-55356/2021|EPI_ISL_5902524|2021-09-30	2021-09-30	North America / USA / California / San Diego	Environment	unknown	unknown	unknown	Wastewater		AY.118	GK
hCoV-19/env/USA/CA-SEARCH-55357/2021|EPI_ISL_5902525|2021-09-30	2021-09-30	North America / USA / California / San Diego	Environment	unknown	unknown	unknown	Wastewater		B.1.617.2	GK
hCoV-19/env/USA/CA-SEARCH-55358/2021|EPI_ISL_5902526|2021-09-30	2021-09-30	North America / USA / California / San Diego	Environment	unknown	unknown	unknown	Wastewater		AY.43	GK
hCoV-19/env/USA/CA-SEARCH-55359/2021|EPI_ISL_5902527|2021-10-04	2021-10-04	North America / USA / California / San Diego	Environment	unknown	unknown	unknown	Wastewater		B.1.617.2	GK
hCoV-19/env/USA/CA-SEARCH-55360/2021|EPI_ISL_5902528|2021-10-04	2021-10-04	North America / USA / California / San Diego	Environment	unknown	unknown	unknown	Wastewater		AY.118	GK
hCoV-19/env/USA/CA-SEARCH-55361/2021|EPI_ISL_5902529|2021-10-04	2021-10-04	North America / USA / California / San Diego	Environment	unknown	unknown	unknown	Wastewater		AY.118	GK
hCoV-19/env/USA/CA-SEARCH-55363/2021|EPI_ISL_5902530|2021-10-04	2021-10-04	North America / USA / California / San Diego	Environment	unknown	unknown	unknown	Wastewater		AY.118	GK
hCoV-19/env/USA/CA-SEARCH-55364/2021|EPI_ISL_5902531|2021-10-04	2021-10-04	North America / USA / California / San Diego	Environment	unknown	unknown	unknown	Wastewater		AY.118	GK
hCoV-19/env/USA/CA-SEARCH-55365/2021|EPI_ISL_5902532|2021-10-04	2021-10-04	North America / USA / California / San Diego	Environment	unknown	unknown	unknown	Wastewater		AY.118	GK
hCoV-19/env/USA/CA-SEARCH-55366/2021|EPI_ISL_5902533|2021-10-04	2021-10-04	North America / USA / California / San Diego	Environment	unknown	unknown	unknown	Wastewater		AY.118	GK
hCoV-19/env/USA/CA-SEARCH-55367/2021|EPI_ISL_5902534|2021-09-30	2021-09-30	North America / USA / California / San Diego	Environment	unknown	unknown	unknown	Wastewater		AY.118	GK
hCoV-19/env/USA/CA-SEARCH-55368/2021|EPI_ISL_5902535|2021-09-30	2021-09-30	North America / USA / California / San Diego	Environment	unknown	unknown	unknown	Wastewater		AY.118	GK
hCoV-19/env/USA/CA-SEARCH-55371/2021|EPI_ISL_5902536|2021-09-30	2021-09-30	North America / USA / California / San Diego	Environment	unknown	unknown	unknown	Wastewater		AY.118	GK
hCoV-19/env/USA/CA-SEARCH-55372/2021|EPI_ISL_5902537|2021-09-30	2021-09-30	North America / USA / California / San Diego	Environment	unknown	unknown	unknown	Wastewater		AY.118	GK
hCoV-19/env/USA/CA-SEARCH-55373/2021|EPI_ISL_5902538|2021-09-30	2021-09-30	North America / USA / California / San Diego	Environment	unknown	unknown	unknown	Wastewater		AY.103	GK
hCoV-19/env/USA/CA-SEARCH-55375/2021|EPI_ISL_5902539|2021-10-04	2021-10-04	North America / USA / California / San Diego	Environment	unknown	unknown	unknown	Wastewater		AY.118	GK
hCoV-19/env/USA/CA-SEARCH-55377/2021|EPI_ISL_5902540|2021-10-04	2021-10-04	North America / USA / California / San Diego	Environment	unknown	unknown	unknown	Wastewater		AY.118	GK
hCoV-19/env/USA/CA-SEARCH-55378/2021|EPI_ISL_5902541|2021-10-04	2021-10-04	North America / USA / California / San Diego	Environment	unknown	unknown	unknown	Wastewater		AY.118	GK
hCoV-19/env/Qingdao/IVDC-03-10/2020|EPI_ISL_591272|2020-09-24	2020-09-24	Asia / China / Shandong / Qingdao	Environment	NA	n/a	NA	Outer packaging of cold chain products		B.1.1	GR
hCoV-19/env/Qingdao/IVDC-04-10/2020|EPI_ISL_591273|2020-09-24	2020-09-24	Asia / China / Shandong / Qingdao	Environment	NA	n/a	NA	Outer packaging of cold chain products		B.1.1	GR
hCoV-19/env/Qingdao/IVDC-05-10/2020|EPI_ISL_591274|2020-09-24	2020-09-24	Asia / China / Shandong / Qingdao	Environment	NA	n/a	NA	Outer packaging of cold chain products		B.1.1	GR
hCoV-19/env/Qingdao/IVDC-06-10/2020|EPI_ISL_591275|2020-09-24	2020-09-24	Asia / China / Shandong / Qingdao	Environment	NA	n/a	NA	Outer packaging of cold chain products		B.1.1	GR
hCoV-19/env/Qingdao/IVDC-07-10/2020|EPI_ISL_591276|2020-09-24	2020-09-24	Asia / China / Shandong / Qingdao	Environment	NA	n/a	NA	Outer packaging of cold chain products		B.1.1	GR
hCoV-19/env/Qingdao/IVDC-08-10/2020|EPI_ISL_591277|2020-09-24	2020-09-24	Asia / China / Shandong / Qingdao	Environment	NA	n/a	NA	Outer packaging of cold chain products		B.1.1	GR
hCoV-19/env/Qingdao/IVDC-09-10/2020|EPI_ISL_591278|2020-09-24	2020-09-24	Asia / China / Shandong / Qingdao	Environment	NA	n/a	NA	Outer packaging of cold chain products		B.1.1	GR
hCoV-19/env/Qingdao/IVDC-010-10/2020|EPI_ISL_591279|2020-09-27	2020-09-27	Asia / China / Shandong / Qingdao	Environment	NA	n/a	NA	Outer packaging of cold chain products		B.1.1	GR
hCoV-19/env/Qingdao/IVDC-011-10/2020|EPI_ISL_591280|2020-10-07	2020-10-07	Asia / China / Shandong / Qingdao	Environment	NA	n/a	NA	Outer packaging of cold chain products isolated from Vero cells		B.1.1	GR
hCoV-19/env/Austria/CeMM18879/2021|EPI_ISL_6091100|2021-10-24	2021-10-24	Europe / Austria / Burgenland / Wulkaprodersdorf	Environment	unknown	unknown	unkown	24h composite wastewater sample		B.1.617.2	GK
hCoV-19/env/Austria/CeMM18881/2021|EPI_ISL_6091109|2021-10-24	2021-10-24	Europe / Austria / Burgenland / Eisenstadt	Environment	unknown	unknown	unkown	24h composite wastewater sample		B.1.617.2	GK
hCoV-19/env/Austria/CeMM18882/2021|EPI_ISL_6091120|2021-10-24	2021-10-24	Europe / Austria / Burgenland / Oberpullendorf	Environment	unknown	unknown	unkown	24h composite wastewater sample		B.1.617.2	GK
hCoV-19/env/Austria/CeMM18884/2021|EPI_ISL_6091126|2021-10-24	2021-10-24	Europe / Austria / Carinthia / Klagenfurt	Environment	unknown	unknown	unkown	24h composite wastewater sample		B.1.617.2	GK
hCoV-19/env/Austria/CeMM18885/2021|EPI_ISL_6091136|2021-10-24	2021-10-24	Europe / Austria / Carinthia / Villach	Environment	unknown	unknown	unkown	24h composite wastewater sample		B.1.617.2	GK
[truncated: 1,596 more rows]
